# Supplementary material for: Microbial composition associated with biliary stents in patients undergoing pancreatic resection for cancer
Source: NPJ Biofilms Microbiomes. 2024 Mar 30;10:35. doi: 10.1038/s41522-024-00506-8 (PMC10981703; doi:10.1038/s41522-024-00506-8)
Supplement: Supplementary file 3 — Supplementary Tables [file 41522_2024_506_MOESM3_ESM.xlsx]

## Sheet: Summary
Table	Description
Supplementary table 1	Metadata associated with the stent samples
Supplementary table2	Metadata associated with the isolates from the bile cultures
Supplementary table 3	MetaPhlAn 4 SGB-level taxonomic profiling of the stent samples
Supplementary table 4	MetaPhlAn 4 SGB-level taxonomic profiling of the publicly available bile samples

## Sheet: Supplementary table 1
Sample	Sequenced reads	Trimmed reads	Non-human trimmed reads	Percentage of human reads	More than 2 million microbial reads	Sample ID	Unit	Material	Stent Patency (days)	Age (years)	Gender	ASA physical status	Diabetes	Weight before surgery (kg)	Height (m)	BMI	Dindo-Clavien scale
SCA-04	20686694	20634072	20462664	0.00830704	1	E2	Endoscopy	Plastic stent	30	72.4846	F	2	Yes	55	1.5	24.4444
SCA-05	25744172	25661658	25655898	0.000224459	1	E4	Endoscopy	Plastic stent	13	56.2026	F	1	No	68	1.65	24.977
SCA-06	22124384	22055106	21951466	0.00469914	1	E5	Endoscopy	Plastic stent	50	62.2368	M	2	Yes	78	1.7	26.9896
SCA-07	16128432	16096882	16047436	0.00307178	1	E6	Endoscopy	Metallic stent	300	75.9562	F	3	Yes	50	1.6	19.5312
SCA-08	27313942	27232730	24184766	0.111923	1	E7	Endoscopy	Plastic stent	30	76.0794	F	1	Yes	39	1.5	17.3333
SCA-10	29549144	29490812	29159066	0.0112491	1	E8	Endoscopy	Plastic stent	30	77.5222	M	1	No	65	1.7	22.4913
SCA-15	30956102	30886948	30824938	0.00200764	1	E10	Endoscopy	Plastic stent	330	89.3333	F	2	No	55	1.6	21.4844
SCA-16	29539050	29501432	29496088	0.000181144	1	E21	Endoscopy	Plastic stent	90	64.2574	M	2	No	90	1.96	23.4277
SCA-38	33420526	33376830	33355636	0.000634991	1	E22	Endoscopy	Plastic stent	270	68.1424	M	2	No	75	1.65	27.5482
SCA-21	33541510	33453078	27386560	0.181344	1	P1	Pancreatic surgery	Plastic stent	30	71.7	F	2	Yes	73	1.67	26.1752	0
SCA-23	28244558	28154872	9946942	0.646706	1	P8	Pancreatic surgery	Metallic stent	28	86.9556	F	3	No	42	1.6	16.4062	II
SCA-25	28914588	28763886	17385076	0.395594	1	P9	Pancreatic surgery	Metallic stent	40	70.0528	M	2	No	74	1.68	26.22	0
SCA-27	9526942	9496248	5542150	0.416385	1	P11	Pancreatic surgery	Metallic stent	27	78.0639	M	2	Yes	75	1.7	25.9516	II
SCA-28	30514630	30395028	11245938	0.630007	1	P12	Pancreatic surgery	Metallic stent	37	67.4833	M	3	Yes	66	1.76	21.3068	0
SCA-29	32803676	32667098	4638946	0.857993	1	P13	Pancreatic surgery	Metallic stent	43	0.108333	F	2	Yes	54	1.5	24	0
SCA-30	26893098	26767858	566024	0.978854	0	P14	Pancreatic surgery	Metallic stent	24	64.3833	F	3	Yes	75	1.58	30.0433	IIIb
SCA-32	41400578	41315206	40223514	0.0264235	1	P16	Pancreatic surgery	Metallic stent	25	76.3528	M	2	No	76	1.65	27.9155	IIIb
SCA-33	16428962	16355094	229192	0.985987	0	P17	Pancreatic surgery	Metallic stent	27	60.9111	M	2	No	60	1.7	20.7612	0
SCA-34	42137736	42042206	34359746	0.182732	1	P18	Pancreatic surgery	Plastic stent	96	54.5583	M	3	No	93	1.68	28.34	IIIa
SCA-02	16346454	16277574	2269328	0.860586	1	P22	Pancreatic surgery	Metallic stent	33	63.9556	M	3	No	88	1.8	27.16	0
SCA-123	24757490	24713768	24345318	0.0149087	1	P23	Pancreatic surgery	Plastic stent	41	82.7361	F	3	Yes	73	1.65	26.8136	IIIa
SCA-124	22315216	22279552	22233600	0.00206252	1	P26	Pancreatic surgery	Plastic stent	43	84.0333	M	3	No	74	1.72	25.0135	II
SCA-125	18164824	18122780	14519764	0.198811	1	P29	Pancreatic surgery	Metallic stent	48	54.1139	M	2	No	68	1.65	24.98	II
SCA-126	20242172	20181634	18979092	0.059586	1	P31	Pancreatic surgery	Metallic stent	20	81.9833	F	3	Yes	68	1.6	26.5625	II
SCA-127	24408730	24311828	86706	0.996434	0	P37	Pancreatic surgery	Metallic stent	56	68.3083	M	3	No	85	1.65	31.22	II
SCA-128	29990220	29873168	173956	0.994177	0	P38	Pancreatic surgery	Metallic stent	50	76.2917	F	2	No	65	1.68	23.03	0
SCA-130	28472352	28356370	6482116	0.771405	1	P42	Pancreatic surgery	Plastic stent	27	57.4639	F	2	No	73	1.68	25.86	II
SCA-131	16342566	16275394	8474944	0.479279	1	P43	Pancreatic surgery	Metallic stent	43	65.9222	F	2	No	55	1.58	22.03	0
SCA-132	16366706	16312208	536436	0.967114	0	P44	Pancreatic surgery	Plastic stent	60	79.0861	M	2	Yes	67	1.7	23.18	II
SCA-133	24816640	24765114	24608388	0.0063285	1	P46	Pancreatic surgery	Metallic stent	32	72	F	2	Yes	65	1.5	28.9	0
SCA-134	23273928	23207924	22857818	0.0150856	1	P48	Pancreatic surgery	Metallic stent	112	70	M	2	No	65	1.6	25.39	V
SCA-135	16437558	16375962	5633900	0.655965	1	P49	Pancreatic surgery	Plastic stent	42	81	F	2	No	49	1.56	20.13	0
SCA-137	23581532	23539186	19739030	0.16144	1	P52	Pancreatic surgery	Plastic stent	30	70	M	3	No	73	1.83	21.79	I
SCA-138	33682130	33596268	33517502	0.00234449	1	P53	Pancreatic surgery	Metallic stent	20	52	M	1	No	85	1.53	25.38	0
SCA-139	15241658	15175748	7676152	0.494183	1	P54	Pancreatic surgery	Metallic stent	15	89	M	2	No	65	1.68	23	IIIa
SCA-140	23783494	23729776	23714562	0.000641135	1	P55	Pancreatic surgery	Plastic stent	65	70	M	3	No	66	1.66	23.95	II
SCA-141	28117794	28039756	15563004	0.444966	1	P56	Pancreatic surgery	Metallic stent	29	56	F	2	Yes	79	1.63	29.7	II
SCA-142	39238528	39155374	38646300	0.0130014	1	P58	Pancreatic surgery	Plastic stent	26	58	M	2	No	75	1.68	26.57	V
SCA-143	27255426	27169564	11025476	0.594198	1	P59	Pancreatic surgery	Plastic stent	93	80	M	3	No	62	1.58	24.84	I
SCA-144	26351284	26252620	409444	0.984404	0	P60	Pancreatic surgery	Plastic stent	59	83	F	2	No	56	1.54	23.61	II
SCA-145	26390376	26338946	26295930	0.00163317	1	P61	Pancreatic surgery	Metallic stent	158	65	F	2	No	72	1.53	30.76	IIIa
SCA-146	22764590	22673158	12768770	0.436833	1	P62	Pancreatic surgery	Metallic stent	148	59	M	2	No	55	1.68	19.49	0
SCA-147	28161234	28058472	9966314	0.644802	1	P64	Pancreatic surgery	Metallic stent	63	82	M	3	No	79	1.78	24.93	0
SCA-148	24736786	24666704	14286926	0.420801	1	P65	Pancreatic surgery	Metallic stent	31	78	F	2	No	73	1.62	27.82	IVa
SCA-149	26640306	26529598	894344	0.966289	0	P68	Pancreatic surgery	Plastic stent	150	44	M	2	No	68	1.68	24.09	0
SCA-150	21994310	21943832	21926640	0.000783455	1	E47	Endoscopy	Plastic stent	90	32.1259	F	1	No	65	1.75	21.2245
SCA-151	45011312	44867972	40600700	0.0951073	1	E58	Endoscopy	Metallic stent	39	69.5934	M	2	Yes	63	1.64	23.4236
SCA-152	24776004	24667308	968334	0.960744	0	E60	Endoscopy	Plastic stent	5	55.3812	M	3	No	74	1.8	22.8395
SCA-153	21643110	21585652	21544972	0.00188459	1	E61	Endoscopy	Plastic stent	100	79.373	M	3	No	65	1.68	23.03
SCA-154	19749018	19689860	18981008	0.0360009	1	E62	Endoscopy	Plastic stent	121	76.0027	M	2	Yes	70	1.7	24.2215
SCA-155	18034702	17950886	1079940	0.939839	0	E63.1	Endoscopy	Plastic stent	83	51.6851	M	2	No	86	1.81	26.2507
SCA-156	29070074	29007316	28905074	0.0035247	1	E63	Endoscopy	Plastic stent	83	51.6851	M	2	No	86	1.81	26.2507
SCA-31	71040898	70655588	70011552	0.00911515	1	P15	Pancreatic surgery	Metallic stent	201	48.4361	F	2	Yes	66	1.67	23.6652	IIIa
SCA-41	62287524	61970254	61952460	0.000287138	1	E30.1	Endoscopy	Metallic stent	22	47.7837	F	2	No	75	1.59	29.6665
SCA-129	65946540	65534043	4912427	0.92504	1	P41	Pancreatic surgery	Metallic stent	15	66.5528	M	2	No	67	1.7	23.18	II
SCA-136	78541412	78080937	9608479	0.876942	1	P51	Pancreatic surgery	Plastic stent	41	72	F	3	No	53	1.51	23.24	0

## Sheet: Supplementary table 2
Isolate	Sequenced reads	QC reads	Stent associated	Sample associated	SGB assignment	Taxonomy assignment
SCA-107	12704310	12666164	P12	SCA_28	SGB10083	k__Bacteria|p__Proteobacteria|c__Gammaproteobacteria|o__Enterobacterales|f__Enterobacteriaceae|g__Citrobacter|s__Citrobacter_freundii|t__SGB10083
SCA-112_2	18934028	18879706	P13	SCA_29	SGB10086	k__Bacteria|p__Proteobacteria|c__Gammaproteobacteria|o__Enterobacterales|f__Enterobacteriaceae|g__Citrobacter|s__Citrobacter_braakii|t__SGB10086
SCA-115	20052304	20004378	P18	SCA_34	SGB10086	k__Bacteria|p__Proteobacteria|c__Gammaproteobacteria|o__Enterobacterales|f__Enterobacteriaceae|g__Citrobacter|s__Citrobacter_braakii|t__SGB10086
SCA-111	14391474	14346222	P14	SCA_30	SGB10115	k__Bacteria|p__Proteobacteria|c__Gammaproteobacteria|o__Enterobacterales|f__Enterobacteriaceae|g__Klebsiella|s__Klebsiella_pneumoniae|t__SGB10115
SCA-117	22952836	22902766	P11	SCA_27	SGB10116	k__Bacteria|p__Proteobacteria|c__Gammaproteobacteria|o__Enterobacterales|f__Enterobacteriaceae|g__Klebsiella|s__Klebsiella_aerogenes|t__SGB10116
SCA-109	17906542	17854200	P18	SCA_34	SGB10119	k__Bacteria|p__Proteobacteria|c__Gammaproteobacteria|o__Enterobacterales|f__Enterobacteriaceae|g__Klebsiella|s__Klebsiella_michiganensis|t__SGB10119
SCA-110	12919056	12885366	P12	SCA_28	SGB10120	k__Bacteria|p__Proteobacteria|c__Gammaproteobacteria|o__Enterobacterales|f__Enterobacteriaceae|g__Klebsiella|s__Klebsiella_grimontii|t__SGB10120
SCA-114	14671448	14627760	P16	SCA_32	SGB10127	k__Bacteria|p__Proteobacteria|c__Gammaproteobacteria|o__Enterobacterales|f__Enterobacteriaceae|g__Enterobacter|s__Enterobacter_ludwigii|t__SGB10127
SCA-122	22603414	22552152	P17	SCA_33	SGB10127	k__Bacteria|p__Proteobacteria|c__Gammaproteobacteria|o__Enterobacterales|f__Enterobacteriaceae|g__Enterobacter|s__Enterobacter_ludwigii|t__SGB10127
SCA-118	21348400	21293114	P13	SCA_29	SGB10207	k__Bacteria|p__Proteobacteria|c__Gammaproteobacteria|o__Enterobacterales|f__Hafniaceae|g__Hafnia|s__Hafnia_paralvei|t__SGB10207
SCA-113	22881218	22809350	P17	SCA_33	SGB12320	k__Bacteria|p__Proteobacteria|c__Gammaproteobacteria|o__Pseudomonadales|f__Pseudomonadaceae|g__Pseudomonas|s__Pseudomonas_aeruginosa|t__SGB12320
SCA-120	39350998	39195042	P14	SCA_30	SGB12453	k__Bacteria|p__Proteobacteria|c__Gammaproteobacteria|o__Xanthomonadales|f__Xanthomonadaceae|g__Stenotrophomonas|s__Stenotrophomonas_maltophilia|t__SGB12453
SCA-116	22813156	22750114	P11	SCA_27	SGB60466	k__Bacteria|p__Proteobacteria|c__Gammaproteobacteria|o__Enterobacterales|f__Enterobacteriaceae|g__Enterobacter|s__Enterobacter_cloacae|t__SGB60466
SCA-112_1	18934028	18879706	P13	SCA_29	SGB7962	k__Bacteria|p__Firmicutes|c__Bacilli|o__Lactobacillales|f__Enterococcaceae|g__Enterococcus|s__Enterococcus_faecalis|t__SGB7962
SCA-119	11926018	11891230	P14	SCA_30	SGB7962	k__Bacteria|p__Firmicutes|c__Bacilli|o__Lactobacillales|f__Enterococcaceae|g__Enterococcus|s__Enterococcus_faecalis|t__SGB7962

## Sheet: Supplementary table 3
	SCA41	SCA31	SCA-136	SCA-129	SCA-38	SCA-34	SCA-32	SCA-29	SCA-28	SCA-27	SCA-25	SCA-23	SCA-21	SCA-16	SCA-15	SCA-10	SCA-08	SCA-07	SCA-06	SCA-05	SCA-04	SCA-02	SCA-156	SCA-154	SCA-153	SCA-151	SCA-150	SCA-148	SCA-147	SCA-146	SCA-145	SCA-143	SCA-142	SCA-141	SCA-140	SCA-139	SCA-138	SCA-137	SCA-135	SCA-134	SCA-133	SCA-131	SCA-130	SCA-126	SCA-125	SCA-124	SCA-123
GGB39918_SGB47522 (SGB47522)	0	0	0	0	0	0	0.00127	0	0	0	0.28107	0	0	0	0	0	0	0	0	0	0	0	0	0	0.01467	0	0	0	0	0	0	0	0	0	0	0	0	0	0	0	0	0	0	0.00178	0	0	0
Actinobaculum_sp_oral_taxon_183 (SGB15892)	0.00236	0	0	0	0	0	0	0	0	0	0	0	0	0	0	0	0	0	0	0	0	0	0	0	0.00058	0	0	0	0	0	0	0	0	0	0	0	0	0	0	0	0	0	0	0	0	0	0
Actinomyces_SGB17154 (SGB17154)	0	0.04604	0	0	0.07055	0.0162	0	0	0	0	0	0	0	0.07316	0	0	0	0	0.04812	0	0.0038	0	0	0.23018	0.12683	0	0	0	0	0.0248	0	0	0.00077	0	0	0	0	0	0.03366	0	0	0	0	0	0	0	0
Actinomyces_SGB17168 (SGB17168)	0.12173	0.04203	0	0.0296	0	0.03477	0	0	0	0	0	0	0	0	0	0	0	0	0.04638	0	0	0	0.146	0	0	0	0	0	0	0	0	0	0.00662	0	0	0	0.02802	0	0	0	0	0	0	0	0	0	0
Actinomyces_bouchesdurhonensis (SGB17152)	0	0	0.05839	0	0	0	0.41989	0	0	0	0	0	0	0	0	0	0	0.0014	0.9153	0	0	0	0	0	0	0	0	0	0	0	0	0	0	0	0	0	0.03453	0	0	0	0	0	0	0	0	0	0
Actinomyces_dentalis (SGB15877)	0	0	0	0	0	0.00077	0	0	0	0	0	0	0	0.00926	0	0	0	0	0.00094	0	0	0	0	0.03	0.00125	0	0	0	0	0	0	0	0	0	0	0	0	0	0	0	0	0	0	0	0	0	0
Actinomyces_gerencseriae (SGB15874)	0.05769	0	0	0	0.66088	0	0	0	0	0.19042	0	0	0	0	0	0	0.02186	0	0.00606	0	0.00959	0	0	0	0.59325	0	0	0	0	0	0	0	0	0	0	0	0	0	0	0	0	0.17406	0	0	0	0	0
Actinomyces_graevenitzii (SGB17130)	0	0	0	0	0.05029	0.01051	0	0	0	0	0	0	0	0	0	0.03038	0	0	0.07665	0	0	0	0.014	0.29484	0.20421	0	0	0	0	0	0	0	0.00609	0	0	0	0.02079	0	0	0	0	0	0	0	0	0	0
Actinomyces_ihuae (SGB17194)	0	0	0	0	0	0	0	0	0	0	0	0	0	0	0	0	0	0.16881	0	0	0	0	0	0	0	0	0	0	0	0	0	0	0	0	0	0	0	0	0	0	0	0	0	0	0	0	0
Actinomyces_israelii (SGB15875)	0	0.00377	0	0	0	0.00765	0	0	0.01239	0.87143	0.28174	0	0.60224	0.01087	0	0	1.22837	0	0	0	0.02061	0	0.00117	0	0	0	0	0	0	0	0	0	0	0	0	0	0	0	0	0.00034	0	0.18688	0	0	0	0	0
Actinomyces_johnsonii (SGB15887)	0.01251	0	0	0	0.16838	0.0086	0	0	0	0	0	0	0	0	0	0.01788	0.05064	0	0	0	0	0	0	0	0.15302	0	0	0	0	0	0	0	0	0	0	0	0	0	0.00447	0	0	0.26836	0	0	0.01011	0	0
Actinomyces_massiliensis (SGB15873)	0.00021	0	0	0	0.03028	0	0	0	0	0	0	0	0	0	0	0	0	0	0	0	0	0	0	0	0.00274	0	0	0	0	0	0	0	0	0	0	0	0	0	0	0	0	0	0	0	0	0	0
Actinomyces_mediterranea (SGB33770)	0	0	0	0	0	0	0	0	0	0	0	0	0	0	0	0	0	0	0	0	0	0	0	0	0	0	0	0	0	0	0	0	0	0	0	0	0	0	0	0	0	0	0	0	0.66091	0	0
Actinomyces_naeslundii (SGB15888)	0	0.07644	0	0	0.72727	2.0413	0	0	0	0.08144	0	0	0	0.0118	0	0.01645	0	0.70189	0.18604	0	0.48121	0	0.02056	0	0	0	0	0	2.66092	0	0	0	0	0	0	0	0.01105	0	0.02305	0	0	0.02786	0	0	0.17016	0	0
Actinomyces_oricola (SGB33758)	0	0	0	0	10.9452	0	0	0	0	0	0	0	0	0	0	0	0	0	0	0	0	0	0	0	0	0	0	0	0	0	0	0	0	0	0	0	0	0	0	0	0	0.01228	0	0	0	0	0
Actinomyces_oris (SGB15878)	0	0.05405	16.4846	0	0.01726	0.01691	0	0	0	0	0	0.00404	0	0.00434	0	0.00267	0.03982	0.09208	0	0	0.31154	0	0.02695	0.08379	0.00104	0	0	0	0	0.00788	0	0	0.00363	0	0	0.09457	0.01003	0	2.00482	0	0.00563	0.00749	0	0.00539	0	0.02206	0
Actinomyces_polynesiensis (SGB33762)	0	0	0	0	0	0	0	0	0	0	0	0	0	0	0	3.16112	0	0	0	0	0	0	0	0	0	0	0	0	0	0	0	0	0	0	0	0	0	0	0	0	0	0	0	0	0	0	0
Actinomyces_radicidentis (SGB15891)	0	0	0	0	0	0	0	0	0	0	0	0	0	0	0	0	0	0	0	0	0	0	0	0	0	0	0	0	0	0	0	0.02113	0	0	0.03459	1.26363	0	0	0	0	0	0	0	0.03082	0	0	0
Actinomyces_sp_ICM47 (SGB17167)	0	0.06366	0	0	0	0	0.0295	0	0	0	0.00721	0	0	0	0	0.14286	0	0	0.36414	0	0	0	0.02331	0.25605	0.45249	0	0	0	0	0	0.01084	0	0	0	0	0	0.02737	0	0	0	0	0	0	0	0	0	0
Actinomyces_sp_ICM58 (SGB17169)	0	0	0	0	0	0	0.00441	0	0	0	0	0	0	0	0	0.03988	0	0.00345	0.11235	0	0	0	0	0	0.22571	0	0	0	0	0	0.01343	0	0	0	0.0037	0	0	0	0	0	0	0	0	0	0	0	0
Actinomyces_sp_S6_Spd3 (SGB17132_group)	0.00873	0	0	0	0.00101	0.00844	0	0	0	0	0	0	0	0	0.01989	0	0	0.00255	0.0218	0	0	0	0	0.04468	0.00379	0	0	0	0	0	0	0	0	0	0.02233	0	0	0	0	0	0	0	0	0	0.08306	0	0
Actinomyces_sp_oral_taxon_448 (SGB15872)	0	0	0	0	0.00604	0	0	0	0	0	0	0	0	0	0	0	0	0	0	0	0	0	0	0	0.00124	0	0	0	0	0	0	0	0	0	0	0	0	0	0	0	0	0	0	0	0	0	0
Actinomyces_sp_oral_taxon_897 (SGB15876)	0	0	0	0	0	0	0	0	0	0	0	0	0	0	0	0	0	0	0	0	0	0	0	0	0.00259	0	0	0	0	0	0	0	0	0	0	0	0	0	0	0	0	0	0	0	0	0	0
Fannyhessea_vaginae (SGB991)	0	0	0	0	0	0	0	0	0	0	0	0	0	0	0	0	0	0	0	0	0	0	0	0	0	0	0	0	0	0	0	0	0	0	0.01076	0	0	0	0	0	0	0	0	0	0	0	0
Gleimia_europaea (SGB17196)	0	0	0	0	0	0	0	0	0	0	0	0	0	0	0	0	0	0	0	0	0	0	0.00541	0	1.66062	0	0	0	0	0	0	0	0	0	0	0	0	0	0	0	0	0	0	0	0	0	0
Pauljensenia_hongkongensis (SGB17148)	0	0.00087	0	0	0	0	0	0	0	0	0	0	0	0.00649	0	0	0	0	0	0	0.03035	0	0	0	0	0	0	0	0	0	0	0	0	0	0	0	0	0	0	0	0	0	0	0	0	0	0
Peptidiphaga_gingivicola (SGB15894)	0.00081	0	0	0	0	0	0	0	0	0	0	0	0	0	0	0	0	0	0	0	0	0	0	0	0	0	0	0	0	0	0	0	0	0	0	0	0	0	0	0	0	0	0	0	0	0	0
Schaalia_cardiffensis (SGB17147)	0.04488	0.00034	0	0	0	0.04214	0	0	0	0	0	0	0	0	0	0	0.70574	0	0	0	0	0	0	0.00977	0	0	0	0	0	0	0	0	0.00024	0	0	0	0	0	0.01508	0	0	2.3211	0	0	0	0	0
Schaalia_meyeri (SGB17150)	0.00752	0	0	0	0	0	0	0	0	0	0	0	0	0	0	0	0.00812	0	0	0	0	0	0	0	0	0	0	0	0	0	0	0	0	0	0	0	0	0	0	0	0	0	0	0	0	0	0
Schaalia_turicensis (SGB17195)	0	0	0	0	0	0	0	0	0	0	0	0	0	0	0	0	0	9.40011	0	0	0.05434	0	0	0	0	0	0	0	0	0	0	0	0	0	0	0.59116	0	0	0	0	0	0	0	0	0	0	0
Trueperella_pyogenes (SGB17137)	0	0.00589	0	0	0.00205	0	0	0	0.00961	0	0	0	0	0	0.03158	0.00726	0	0.01776	0.02441	0	0	0	0.00554	0.14076	0.05919	0	0	0	0	0	0.01113	0	0	0	0	0	0.00119	0	0	0	0	0	0	0	0	0	0
Varibaculum_cambriense (SGB15482_group)	0	0	0	0	0	0	0	0	0	0	0	0	0.27978	0	0	0	0	0	0	0	0	0	0	0	0	0	0	0	0	0	0	0	0	0	0	0	0	0	0	0	0	0	0	0	0	0	0
Alloscardovia_omnicolens (SGB17300)	0	0	0	0	0	0	0	0	0	0	0	0	0	0	0	0.00413	0	0	0	0	0	0	0	0.04611	0	0	0	0	0	0	0	0	0	0	0.00186	0	0	0	0	0	0	0	0	0	0.03488	0	0
Bifidobacterium_adolescentis (SGB17244)	0	0	0	0	0	0	0	0	0	0	0	0	0	0	0	0	0	0	0	0	0	0	0	0	0	0	0	0	0	0	0	0	0	0	0	0	0	0	0	0	0	0.39399	0	0	0	0	0
Bifidobacterium_animalis (SGB17278)	24.1091	0	0	0	12.7663	0.56078	0	0	0	0	0	0	0	0.00193	0	9.14742	9.75637	0	0	0	0	0	2.8504	5.176	0.01681	0	7.4415	0	0.49898	0	0	0	12.6069	2.66956	0	37.2798	44.2962	0	0.52765	0	0	0.02866	0	0	0	0	0.00878
Bifidobacterium_bifidum (SGB17256)	0	0	0	0	0.09543	0	0	0	0	0	0	0	0	0	0	0	0	0	0	0	0	0	0	0	0	0	0	0	0	0	0	0	0	0	0	0	0	0	0	0	0	0	0	0	0	0	0
Bifidobacterium_breve (SGB17247)	5.06764	0	0	0	0	0.06369	0.82233	0.03369	0	0.14807	0	0.12288	0	0	2.01625	1.26122	0	0	0	0	0	69.7818	0	0	0	0	0	0	0	0	0	0	65.8099	0	0	0	0	0.01626	1.77974	0	3.76175	0	0	0.00042	0	0.11486	77.7117
Bifidobacterium_dentium (SGB17234)	14.0355	1.24555	16.3575	0	2.13839	3.099	0.68183	0	1.44563	0.15096	0	0	0.20892	0	0	0.1369	0	0.11402	0	0	4.20466	0	0	0	1.5415	0	0	0.3645	0.38168	2.44994	0	0.05168	0.00033	0	4.04445	11.5901	0	0.0911	0.05875	0.0122	0	1.96631	0.95816	0.02821	0	0	0.01146
Bifidobacterium_longum (SGB17248)	0	0	0.04392	0	0	0.01386	0	0	0	0	0	0	0	0	0	0	0	0	0	0	0	0	0	0.09766	0	0	0	0	0	4.09145	0	0	0.05498	0	0	0	0	0	0	0	0	0	0	0	0	0	0
Bifidobacterium_pseudocatenulatum (SGB17237)	0	0	0	0	0	0	0	0	0	0	0	0	0	0	3.32017	0	0	0	0	0	0	0	0	0	1.91716	0	0	0	0	0	0	0	0	0	0	0	0	0	0	0	0	0	0	0	0	0	0
Bifidobacterium_scardovii (SGB17257)	0	0	0	0	0	0	0	0	0	0	0	0	0	0	0	0	0.27189	0	0	0	0	0	0	0	0	0	0	0	0	0	0	0	0	0	0.89211	0	0	0	0	0	0	0	0	0.00996	0	0	0
Parascardovia_denticolens (SGB17291)	0	0	0	0	0	0	0	0	0	0	0	0	0	0	0	0	0	0	0	0	0	0	0	0	0	0	0	0	0	0.00209	0	0	0	0	0	0	0	0	0	0	0	0	0	0	0	0	0
Scardovia_inopinata (SGB15493)	0	0	0	0	0	0	0	0	0	0	0	0	0	0	0	0.00451	0	0	0	0	0	0	0	0	0	0	0	0	0	0	0	0	0	0	0	0	0	0	0	0	0	0	0	0	0	0	0
Scardovia_wiggsiae (SGB15494)	0	0	0	0	0	0	0	0	0	0	0	0.12815	0	0	0	0	0	0.03685	0	0	0	0	0	0	0	0	0	0	0	0	0	0	0	0	0	0	0	0	0.04289	0	0	0	0	0	0	0	0
Corynebacterium_accolens (SGB17097)	0	0	0	0	0	0	0	0	0	0	0	0	0	0	0	0	0	0	0	0	0	0	0	0	0	0	0	0	0	0	0	0	0	0	0.00464	0	0	0	0	0	0	0	0	0	0	0	0
Corynebacterium_argentoratense (SGB17009)	0	0	0	0	0	0.05783	0	0	0	0	0	0	0	0	0.2073	0	0	0	0	0	0	0	0	0	0	0	0	0	0	0	0	0	0	0	0	0	0	0	0	0	0	0	0	0	0	0	0
Corynebacterium_durum (SGB17008)	0	0	0	0	0	0.0169	0	0	0	0	0	0	0	0	0	0	0	0	0	0	0	0	0	0	0	0	0	0	0	0	0	0	0	0	0	0	0	0	0	0	0	0	0	0	0	0	0
Corynebacterium_propinquum (SGB17012)	0	0	0	0	0	0	0	0	0	0	0	0	0	0	0	0	0	0	0	0	0	0	0	0	0	0	0	0	0	0	0	0	0	0	0.13901	0	0	0	0	0	0	0	0	0	0	0	0
Corynebacterium_striatum (SGB17121)	0	0	0	0	0	0	0	0	0	0	0	0	0	0.00042	0	0	0	0	0	0	0	0	0	0	0	0	0	0	0	0	0	0	0	0	0	0	0	0	0	0	0	0	0	0	0	0	0
Lawsonella_SGB3665 (SGB3665)	0.01078	0	0	0	0	0	0	0	0	0	0	0	0	0	0	0	0	0	0	0	0	0	0	0	0	0	0	0	0	0	0	0	0	0	0	0	0	0	0	0	0	0	0	0	0	0	0
Kytococcus_sedentarius (SGB17151)	0.00123	0	0	0	0.18168	0	0	0	0.11646	0	0	0	0.10763	0.19302	0	0.34557	0.15407	0.11713	0	0	0	0	0	0.02775	0	0	0	0	0	0	0	0	0.0027	0	0	0.09432	0	0	0	0	0	0.10343	0	0	0	0	0
Rothia_aeria (SGB16987)	0	0	0	0	0	0	0	0	0	0	0	0	0	0	0	0	0	0	0	0	0	0	0	0.00067	0	0	0	0	0	0	0	0	0	0	0	0	0	0	0.13946	0	0	0	0	0	0	0	0
Rothia_dentocariosa (SGB16988_group)	0	0.00787	0	0	0	0	0	0	0.00691	0	0	0	0	0	0	0	0	0	0	0	0	0	0	0.00413	0	0	0	0	0	0	0	0	0	0	0	0	0.00149	0	0.04703	0	0	0	0	0	0	0	0
Rothia_mucilaginosa (SGB16971)	0.00051	0.18535	0.07576	0	0.05421	0	0	0	0.01283	0	0	0	0	0	0.04429	0.07233	0	0	0.03813	0.20339	0.02123	0	0.0252	0.58779	0.00132	0	0	0	0	0	0	0	0.00014	0	0	0	0.01878	0	0	0	0	0	0	0	0	0.0056	0
Rothia_mucilaginosa (SGB16986)	0	0	0.00391	0	0.10842	0	0	0	0	0	0.00705	0	0	0	0.30982	0	0	0	0.00364	0	0	0	0.00467	0.55882	0.02878	0	0	0	0	0	0	0	0	0	0.01929	0	0	0	0	0	0	0	0	0	0	0	0
Isoptericola_variabilis (SGB17153_group)	0.0021	0.0111	0	0	0.23915	0.00193	0.01601	0	0.00081	0	0	0	0	0.00839	0.14801	0.01816	0	0	0.03303	0	0.08231	0	0.40363	0.0948	0.05106	0	0	0	0	0	0	0	0	0	0.01597	0	0.00255	0	0.00338	0	0	0	0	0.00866	0	0.00169	0
Acidipropionibacterium_acidipropionici (SGB16957)	0	0	0	0	0	0	0	0	0	0	0	0	0	0	0	0	0	0	0	0	0	0	0	0	0	0	0	0	0	0	0	0	0	0	0	0.0222	0	0	0	0	0	0	0	0	0	0	0
Cutibacterium_avidum (SGB16953)	0	0	0	0	0	0.00076	0	0	0	0	0	0	0	0	0	0	0	6.06801	0	0	0	0	0	0	0	0	0	0	0	0	0	0	0	0	0	0	0	0	0	0	0	0	0	0	0	0	0
Propionibacterium_acidifaciens (SGB15903)	0	0.00641	0	0	0.03176	0	0	0	0	0	0	0	0.00372	0	0	0.01327	0	0	0	0	0	0	0	0	0	0	0.00528	0	0	0	0	0	0	0	0	0	0	0	0	0	0	0	0	0	0	0	0
Propionibacterium_freudenreichii (SGB15904)	0	0	0	0	0	0	0	0	0	0	0	0	0	0	0	0.00184	0	0	0	0	0	0	0	0	0	0	0	0	0	0	0	0	0	0	0	0.03956	0	0	0	0	0	0	0	0	0	0	0
Atopobium_sp_oral_taxon_199 (SGB984)	0.00536	0	0	0	0	0	0	0	0	0	0	0	0	0	0	0	0	0	0	0	0	0	0	0.59643	0	0	0	0	0	0	0	0	0	0	0	0	0	0	0	0	0	0	0	0	0	0	0
Atopobium_sp_oral_taxon_810 (SGB961)	0	0	0	0	0	0	0	0	0	0	0	0	0	0	0	0	0	0	0	0	0	0	0	0	0	0	0	0	0	0	0	0	0	0	0	0	0	0	0	0	0	0	0	0	0	0	0
Lancefieldella_parvula (SGB964)	0	0	0	0	0	0	0	0	0	0.51263	0	0	0	0	0	0	0.00122	0.01347	0	0	0	0	0	0.00481	0	0	0	0	0	0	0	0	0	0	0	0	0	0	0	0	0	0	0	0	0	0	0
Lancefieldella_parvula (SGB969)	0.00101	0.00378	0	0	0.00719	0	0.02264	0	0	0	0.00442	0	0	0	0.00197	0.00224	0	0	0.05375	0	0	0	0.0283	0.12935	0.13826	0	0	0	0	0.00851	0	0	0	0	0.0054	0	0.00287	0	0	0	0	0	0	0	0	0	0
Lancefieldella_rimae (SGB985)	0.00077	0	0	0	0	0	0.27722	0	0.00298	0.13875	0	0	0	0	0	0	0.04694	0	0	0	0	0	0.05099	0.00791	11.9718	0	0	0	0.02826	0	0	0	0	0	0	0	0	0	0	0	0	0	0	0	0	0	0
Olsenella_phocaeensis (SGB14384)	0	0	0	0	0	0	0	0	0	0	0	0	0	0.00024	0	0	0	0	0	0	0	0	0	0.00406	0	0	0	0	0	0	0	0	0	0	0	0	0	0	0	0	0	0	0	0	0	0	0
Olsenella_profusa (SGB14387)	0.00181	0	0	0	0	0	0	0	0	0	0	0	0	0	0	0	0	0	0	0	0	0	0	0	0	0	0	0	0	0	0	0	0	0	0	0	0	0	0	0	0	0	0	0	0	0	0
Olsenella_sp_oral_taxon_807 (SGB14348)	0.00267	0	0	0	0	0	0	0	0	0	0	0	0	0	0	0	0	0	0	0	0	0	0	0.00115	0	0	0	0	0	0	0	0	0	0	0	0	0	0	0	0	0	0	0	0	0	0	0
Olsenella_uli (SGB14386)	0.00959	0.0056	0	0	0	0.16724	10.1247	0	0	6.08941	0	0	0.39189	0.82154	0	0	1.43084	0	0	0	0	0	0	0.97216	0	0	0	0	0	0.07148	0	0	0	0	26.4285	1.0399	0	0	0	0.13003	0	0.45992	0	0	0	0.1612	0
Cryptobacterium_curtum (SGB962)	0	0	0	0	0	0	0	0	0	0	0	0	0	0	0	0	0	0	0	0	0	0	0	0.0159	0	0	0	0	0	0	0	0	0	0	0	0	0	0	0	0	0	0	0	0	0	0	0
Eggerthella_lenta (SGB14809)	0	0	0	0	0	0	0	0	0	0	0	0	69.9784	0	0	0	0	1.06745	0	0	0	0	0	0	0	0	0	0	0	0	0	0	0	0	0	0	0	0	0	0	0	0	0	0	0	0.00729	0
Slackia_exigua (SGB14784)	0.21872	0	0	0	0.79455	0	0.50915	0	0	4.29343	2.53094	0	0.06631	0.06287	0	0	0.03673	0	0	0	0.02898	0	0	0	1.25466	0	0	0	0	0	0	0	0	0	0.82403	0.20286	0	0	0	0.00412	0	0	0	0	0.03421	0	0
Bacteroidaceae_bacterium (SGB1469)	0	0	0	0	0	0	0	0	0	0	0	0	0	0	0	0	0	0	0	0	0	0	0	0	0	0	0	0	0	0	0	0	0	0	0	0	0	0	0	0	0	0	0	0	0	0	0
Bacteroidaceae_unclassified_SGB1468 (SGB1468)	0	0	0	0	0	0	0	0	0	0	0.03541	0	0	0	0	0	0	0	0.00994	0	0	0	0	0	0	0	0	0	0	0	0	0	0	0	0	0	0	0	0	0	0	0	0	0	0	0	0
Bacteroides_faecis (SGB1860)	0	0	0	0	0	0	0	0	0	0	0	0	0	0	0	0	0	0	0	0	0	0	0	0	0	0	0	0	0	0	0	0	0	0	0	0	0	0	0	0	0	0	0	0	0	0.01208	0
Bacteroides_fragilis (SGB1855_group)	0	0	0	0	0	0.01043	0	0.00879	0	1.02459	0	0	0	0	0	0	30.3323	0	0	0	0	0	0	0	0	0	0	0.0237	0	0	0	0	0	0	0	0.0014	0	0	0	0	21.983	0	0.08595	0.0187	0	0	0
Bacteroides_heparinolyticus (SGB21589)	0	0	0	0	0	0	0	0	0	0	3.85789	0	0	0	0	0	0	0	0	0	0	0	0	0	0	0	0	0	0	0	0	0	0	0	0	0	0	0	0	0	0	0	0	0.00266	0	0	0
Bacteroides_ovatus (SGB1871)	0	0	0	0	0	0	0	0	0	0	0	0	0	0	0	0	0	0	0	0	0	0	0	0	0	0	0	0	0	0	0	0	0	0	0	0	0	0	0	0	0	0	0	1.42016	0	0	0
Bacteroides_pyogenes (SGB1806)	0	0	0	0	0	0	0	0	0	0	0	0	0	0	0	1.66254	0	0	0	0	0	0	0	0	0	0	0	0	0	0	0	0	0	0	0	0	0	0	0	0	0	0	0	0	0	0	0
Bacteroides_thetaiotaomicron (SGB1861)	0	0	0	0	0	0	0	0	0	0	0	0	0	0	0	0	0	0	0	0	0	0	0	0	0	0	0	0	0	1.01489	0	0	0	0	0	0	0	0	0	0	0	0	0	0	0	0	0
Bacteroides_uniformis (SGB1836_group)	0	0	0	0	0	0	0	0	0	0	0	0	0	0	0	0	0	0	0	0	0	0	0	0	0	0	0	0	0	0	0	7.75634	0	0	0	0	0	0	0	0	0	0	0	0	0	0	0
Phocaeicola_dorei (SGB1815)	0	0	0	0	0	0	0	0	0	0	0	0	0	0	0	0	0	10.827	0	0	0	0	0	0	0	0	0	0	0	0	0	0	0	0	0	0	0	0	0	0	0	0	0	0	0	0	0
Phocaeicola_vulgatus (SGB1814)	0	0	0	0	0	0	0	0	0	0	0	0	0	0	0	0	0	0	0	0	0	0	0	0	0	0	0	0	0	0	0	0	0	0	0	0	0	0	0	0	0	0	0	2.28863	0	0.09195	0
Duncaniella_muris (SGB21446)	0	0	0	0	0	0	0	0	0	0	0	0	0	0	0	0	0	0	0	0	0	0	0	0	0	0	0	0	0	0	0	0	0	0	0	0	0	0	0	0	0	0	0	0	0	0	0
Odoribacter_splanchnicus (SGB1790)	0	0	0	0	0	0	0	0	0	0	0	0	0	0	0	0	0	0	0	0	0	0	0	0	0	0	0	0	0	0.01823	0	0	0	0	0	0	0	0	0	0	0	0	0	0	0	0	0
Porphyromonas_endodontalis (SGB2016)	0	0	0	0	0	0	0	0	0	0	0	0	0	0	0	0	0.39948	0	0	0	0	0	0	0	0	0	0	0	0	0	0	0	0	0	0	0	0	0	0	0	0	0	0	0	0	0	0
Porphyromonas_gingivalis (SGB2057)	0	0	0	0	1.33431	0	0	0	0	0	0	0	0	0	0	0	0	0	0	0	0	0	0	0	0	0	0	0	0	0	0	0	0	0	0	0	0	0	0	0	0	0	0	0	0	0	0
Porphyromonas_pasteri (SGB2043)	0	0	0	0	0.00083	0	0	0	0	0	0	0	0	0	0.02137	0	0	0	0	0	0.00112	0	0	0	0	0	0	0	0	0	0	0	0	0	0	0	0	0	0	0	0	0	0	0	0	0	0
Alloprevotella_rava (SGB1485)	0	0	0	0	0	0	0	0	0	0	0	0	0	0	0	0	0.00637	0	0	0	0	0	0	0	0	0	0	0	0	0	0	0	0	0	0	0	0	0	0	0	0	0.01747	0	0	0	0	0
Alloprevotella_sp_Lung230 (SGB1467)	0	0	0	0	0	0	0	0	0	0	0	0	0	0	0	0	0	0	0	0	0	0	0	0	0	0	0	0	0	0	0	0	0	0	0	0	0	0	0	0	0	0	0	0.10294	0	0	0
Alloprevotella_tannerae (SGB1411)	0	0	0	0	0	0	0	0	0	0.13267	0.31618	0	0	0	0	0	0.52498	0	0	0	0	0	0	0	0	0	0	0	0	0	0	0	0.00048	0	0	0	0	0	0	0	0	1.0351	0	0.05666	0	0	0
Prevotella_sp_oral_taxon_473 (SGB1464)	0	0	0	0	0	0	0	0	0	0	0	0	0	0	0	0	0.04279	0	0	0	0	0	0	0	0	0	0	0	0	0	0	0	0	0	0	0	0	0	0	0	0	0	0	0	0	0	0
Prevotella_baroniae (SGB1533)	0	0	0	0	0	0	0	0	0	0.01	0.45692	0	0	0	0	0	0	0	0	0	0	0	0	0	0	0	0	0	0	0	0	0	0	0	0	0	0	0	0	0	0	0	0	0.10987	0	0	0
Prevotella_buccae (SGB1531)	0	0	0.00267	0	0	0	0	0	0	0.13149	0.03355	0	0	0	0	0	0.08921	0.00976	0.00011	0	3.63238	0	0	0	0	0	0	0	0	0	0	0	0	0	0	0.02341	0	0	0.03752	0	0	0.00977	0	0.16967	0	0	0
Prevotella_conceptionensis (SGB1458_group)	0	0	0	0	0	0	0	0	0	0	0.01863	0	0	0	0	0	0.08902	0	0	0	0	0	0	0	0	0	0	0	0	0	0	0	0	0	0	0	0	0	0	0	0	0	0	0	0	0	0
Prevotella_dentalis (SGB1532)	0	0	0	0	0	0	0	0	0	0	0	0	0	0	0	0	0.00039	0	0	0	0	0	0	0	0	0	0	0	0	0	0	0	0	0	0	0	0	0	0	0	0	0	0	0	0	0	0
Prevotella_denticola (SGB1540)	0	0	0	0	0	0	0	0	0	0.50142	0	0	0	0	0	0	0.07377	0	0	0	0	0	0	0	0.1611	0	0	0	0	0	0	0	0	0	0	0	0	0	0	0	0	0.28345	0	0	0	0	0
Prevotella_histicola (SGB1543)	0	0	0	0	0.02163	0	0	0	0	0	0	0	0	0	0	0.03307	0	0	0.07597	0	0	0	0	0	0.08346	0	0	0	0	0	0	0	0	0	0	0	0	0	0	0	0	0	0	0	0	0	0
Prevotella_jejuni (SGB1545)	0	0	0	0	0	0	0	0	0	0	0	0	0	0	0	0	0	0	0.01709	0	0	0	0	0	0	0	0	0	0	0	0	0	0	0	0	0	0	0	0	0	0	0	0	0	0	0	0
Prevotella_melaninogenica (SGB1552)	0	0.00313	0	0	0	0	0	0	0	0	0.00794	0	0	0	0	0	0	0	0.09759	0	0	0	0	0.03245	0	0	0	0	0	0	0	0	0	0	0	0	0	0	0	0	0	0	0	0	0	0	0
Prevotella_multiformis (SGB1539)	0	0	0	0	0	0	0	0	0	0	0.37602	0	0	0	0	0	0	0	0	0	0	0	0	0	0	0	0	0	0	0	0	0	0	0	0	0	0	0	0	0	0	0	0	0	0	0	0
Prevotella_nanceiensis (SGB1536)	0	0	0	0	0	0	0	0	0	0	0	0	0	0	0	0	0	0	0	0	0	0	0	0	0	0	0	0	0	0	0	0	0	0	0	0	0	0	0	0	0	0	0	0	0	0	0
Prevotella_nigrescens (SGB1561)	0	0	0	0	0	0	0	0	0	0.19374	0	0	0	0	0	0	0.22552	0	0	0	0	0	0	0	0.05822	0	0	0	0	0	0	0	0	0	0	0	0	0	0	0	0	0	0	0.20997	0	0	0
Prevotella_oralis (SGB1528)	0	0	0	0	0	0	0	0.01016	0	0.11079	0.01158	0	0	0	0	0	0	0	0	0	0	0	0	0	0.18629	0	0	0	0	0	0	0	0	0	0	0.07968	0	0	0	0	0	0.20487	0	0.07307	0	0	0
Prevotella_oris (SGB1525)	0	0	0	0	0	0	0	0	0	0.43781	0.46366	0	0	0	0	0	0.22663	0	0	0	0	0	0	0	0	0	0	0	0	0	0	0	0	0	0	0	0	0	0	0	0	0.80856	0	0	0	0	0
Prevotella_oulorum (SGB1520)	0	0	0	0	0	0	0	0	0	0	0	0	0	0	0	0	0.00256	0	0	0	0	0	0	0	0	0	0	0	0	0	0	0	0	0	0	0	0	0	0	0	0	0.06002	0	0	0	0	0
Prevotella_pallens (SGB1564)	0	0	0	0	0	0	0	0	0	0	0	0	0	0	0	0	0	0	0.05208	0	0	0	0	0	0	0	0	0	0	0	0	0	0	0	0	0	0	0	0	0	0	0	0	0	0	0	0
Prevotella_salivae (SGB1522)	0	0	0	0	0	0	0	0	0	0	0	0	0	0	0	0	0	0	0.05232	0	0	0	0	0	0.00206	0	0	0	0	0	0	0	0	0	0	0	0	0	0	0	0	0	0	0	0	0	0
Prevotella_sp_A2879 (SGB1542)	0	0	0	0	0	0	0	0	0	0	0	0	0	0	0	0	0	0	0.00617	0	0	0	0	0.00566	0	0	0	0	0	0	0	0	0	0	0	0	0	0	0	0	0	0	0	0	0	0	0
Prevotella_sp_oral_taxon_376 (SGB21554)	0	0	0	0	0	0	0	0	0	0	0	0	0	0	0	0	0.00686	0	0	0	0	0	0	0	0	0	0	0	0	0	0	0	0	0	0	0	0	0	0	0	0	0	0	0.00341	0	0	0
Prevotella_veroralis (SGB1541)	0	0	0	0	0	0	0	0	0	0	0	0	0	0	0	0	0	0	0	0	0	0	0	0	0	0	0	0	0	0	0	0	0	0	0	0	0	0	0	0	0	0	0	0.00621	0	0	0
Alistipes_inops (SGB2286)	0	0	0	0	0	0	0	0	0	0	0	0	0	0	0	0	0	0	0	0	0	0	0	0	0	0	0	0	0	0	0	0	0	0	0	0	0	0	0	0	0	0	0	0	0	0	0
Alistipes_onderdonkii (SGB2303)	0	0	0	0	0	0	0	0	0	0	0	0	0	0	0	0	0	0	0	0	0	0	0	0	0	0	0	0	0	0	0	0	0	0	0	0	0	0	0	0	0	0	0	0	0	0	0
GGB1681_SGB2313 (SGB2313)	0	0	0	0	0	0	0	0	0	0	0	0	0	0	0	0	0	0	0	0	0	0	0	0	0	0	0	0	0	0	0	0	0	0	0	0	0	0	0	0	0	0	0	0	0	0	0
Parabacteroides_distasonis (SGB1934)	0	0	0	0	0	0	0	0	0	0	0	0	0	0	0	0	0	0.02529	0	0	0	0	0	0	0	0	0	0	0	0	0	0	0	0	0	0	0	0	0	0	0	0	0	0	0	0	0
GGB1201_SGB1566 (SGB1566)	0	0	0	0	0	0	0	0	0	0	0	0	0	0	0	0	0.00549	0	0	0	0	0	0	0	0	0	0	0	0	0	0	0	0	0	0	0	0	0	0	0	0	0	0	0	0	0	0
GGB1202_SGB1567 (SGB1567)	0	0	0	0	0	0	0	0	0	0	0	0	0	0	0	0	0	0	0.00027	0	0	0	0	0	0	0	0	0	0	0	0	0	0	0	0	0	0	0	0	0	0	0	0	0	0	0	0
Capnocytophaga_sputigena (SGB2502_group)	0	0	0	0	0	0	0	0	0	0	0	0	0	0	0	0	0.02164	0	0	0	0	0	0	0	0	0	0	0	0	0	0	0	0	0	0	0	0	0	0	0	0	0	0	0	0	0	0
GGB1843_SGB2524 (SGB2524_group)	0	0	0	0	0.00648	0	0	0	0	0	0	0	0	0	0	0	0.00589	0	0	0	0.00238	0	0	0	0	0	0	0	0	0	0	0	0	0	0	0	0	0	0	0	0	0	0	0	0	0	0
GGB12790_SGB19845 (SGB19845)	0	0	0	0	0	0	0	0	0	0	0	0	0	0	0	0	0.01105	0	0	0	0	0	0	0	0	0	0	0	0	0	0	0	0	0	0	0	0	0	0	0	0	0	0	0	0	0	0
Candidatus_Nanoperiomorbus_periodonticus (SGB19800)	0.00173	0	0	0	0	0	0	0	0	0	0	0	0	0	0	0	0	0	0	0	0	0	0	0	0	0	0	0	0	0	0	0	0	0	0	0	0	0	0	0	0	0	0	0	0	0	0
Candidatus_Saccharibacteria_unclassified_SGB19782 (SGB19782)	0	0	0	0	0	0	0	0	0	0	0	0	0	0	0	0	0	0	0.0182	0	0	0	0	0	0	0	0	0	0	0	0	0	0	0	0	0	0	0	0	0	0	0	0	0	0	0	0
Candidatus_Saccharibacteria_unclassified_SGB19850 (SGB19850_group)	0.00429	0	0	0	0	0	0.00451	0	0	0	0	0	0	0	0	0.00616	0	0	0.12353	0	0	0	0	0.0036	0.02863	0	0	0	0	0	0.00351	0	0	0	0	0	0	0	0	0	0	0	0	0	0	0	0
Gemella_SGB7284 (SGB7284)	0	0	0	0	0	0	0	0	0	0	0	0	0	0	0	0	0	0	0	0	0	0	0	0	0	0	0	0	0	0	0	0	0	0	0	0	0	0	0	0	0	0	0	0	0	0	0
Gemella_haemolysans (SGB7285)	0	0.00804	0	0	0	0	0	0	0	0	0	0	0	0	0	0	0	0	0	0	0	0	0	0.00095	0	0	0	0	0	0	0	0	0	0	0	0	0	0	0	0	0	0	0	0	0	0	0
Gemella_haemolysans (SGB7292)	0.00215	0.00142	0	0	0	0	0	0	0	0	0	0	0	0	0.16855	0	0	0	0	0	0	0	0	0	0	0	0	0	0	0	0	0	0	0	0	0	0	0	0	0	0	0	0	0	0	0	0
Gemella_morbillorum (SGB7295)	0.00128	0.00236	0	0	0	0.00947	0	0	0	0	0	0	0	0	0	0	0.01384	0	0	0	0	0	0	0	0	0	0	0	0	0	0	0	0	0	0	0	0	0	0	0	0	1.11249	0	0	0.01823	0	0
Gemella_sanguinis (SGB7298)	0.05182	0.00902	0	0	0	0.00302	0	0	0.01326	0	0.00366	0	0	0	0.02896	0.005	0	0	0.01314	0	0	0	0	0.01982	0.02166	0	0	0	0	0	0	0	0	0	0	0	0	0	0	0	0	0	0	0	0	0	0
Staphylococcus_aureus (SGB7852)	0.01099	0	0	0	0	0	0	0	0	0	0	0	0	0	0	0	0	0	0	11.4933	0	0	0	0	0	0	0	0	0.04883	0	0	0	0	0	0	0	0	0	0	0	0	0	0	0	0	0	0
Staphylococcus_epidermidis (SGB7865)	0	0	0	0	0	0	0	0	0	0	0	0	0	0	0	0	0	0	0	0	0	0	0	0	0	0.11448	0	0	0	0	0	0	0	0	0	0	0	0	0	0	0	0	0	0	0	0	0
Staphylococcus_haemolyticus (SGB7861)	0	0	0	0	0	0	0	0	0	0	0	0	0	0	0	0	0	0	0	0	0	0	0	0	0	18.0467	0	0	0	0	0	0	0	0	0	0	0	0	0	0	0	0	0	0	0	0	0
Abiotrophia_defectiva (SGB8235)	0	0.00673	0	0	0	0	0	0	0	0	0	0	0	0	0.05277	0	0	0	0	0	0	0	0	0	0	0	0	0	0	0	0	0	0	0	0	0	0	0	0	0	0	0	0	0	0	0	0
Dolosigranulum_pigrum (SGB7017)	0	0	0	0	0	0	0	0	0	0	0	0	0	0	0	0	0	0	0	0	0	0	0	0	0	0	0	0	0	0	0	0	0	0	0.04558	0	0	0	0	0	0	0	0	0	0	0	0
Granulicatella_adiacens (SGB8249)	0.00061	0.01076	0	0	0.02754	0	0	0.66682	0	0	0	0	0	0	0.00993	0.01418	0	0	0	0	0.0186	0	0	0	0	0	0	0	0	0	0	0	0	0	0	0	0	0	0	0	0	0	0	0	0	0	0
Granulicatella_elegans (SGB8245_group)	0	0.01711	0	0	0	0	0	0	0	0	0	0	0	0	0.00302	0	0	0	0	0	0	0	0	0	0	0	0	0	0	0	0	0	0	0	0	0	0	0	0	0	0	0	0	0	0	0	0
Enterococcus_avium (SGB7931)	0.07129	0	0	0	0	0	0	0	0.02185	0	0	0	0	0.28798	0	0	0.00281	0.18279	4.18285	0.07753	0	0	0	0.25777	0	0	0	0	0	0	0.04347	0	0	0	0	0	0	0	0	0	0	0	0	0	0	0	0
Enterococcus_casseliflavus (SGB7952)	0	0.00321	0	0	0	2.61577	0	0	0	0	0	0	0	0	0	0.18373	0	16.4362	0	0	0	0	0	0	0	0	3.24675	0	0	0	0	0	0	0	0.21313	0	0.00917	0	0.00087	0	0	0	0.19173	0	7.91163	0	0
Enterococcus_devriesei (SGB7928)	0	0	0	0	0	0	0	0	0	0	0	0	0	0	0	0	0	0	0	0	0	0	0	0	0	0	0	0	0	0	0	0	0	0	0	0	0	0	0	0	0	0	0	0	0	0	0
Enterococcus_durans (SGB7966)	0	0	0	0	0	0	0	0	0	0	0	0	0	0	0	0	0	0	0	0	0	0	0	0	0	0	0	0	0	0	0	0	0.05449	0	0	0	0	0	0	0	0	0	0	0	0	0	0
Enterococcus_faecalis (SGB7962)	10.9553	14.205	0	0	0.00905	18.7475	0.05644	3.88068	1.07923	8.33757	0	1.19152	0.1086	0.20451	4.25904	10.2932	0	0.08556	5.69978	0	0.0156	0.23336	4.85031	0.84763	0.39868	2.36287	0.9864	15.1197	10.5784	0	1.06734	0.0604	0.53884	1.22998	0	3.82599	0.43453	0.92794	2.48672	1.11974	2.22484	16.4841	0.17064	8.54172	0	0.10174	4.45652
Enterococcus_faecium (SGB7967)	0.00946	0	6.84085	0	0	0.38674	0	0	0.08342	0.00625	0	0.09671	0.00859	0.11736	0.38974	12.4395	0	0	0.38887	0	0.04937	0	0	0.40572	0.00899	38.4641	0.0821	9.91093	1.45905	0	0	87.7322	0	0	0.1286	0.00719	1.99767	52.8574	0.00088	0.07666	0	0	18.284	0	66.9651	61.9186	0.08764
Enterococcus_gallinarum (SGB7951)	0	6e-05	0	0	0	1.48015	0	0	0	0.17038	0	0	0	0.08818	0	0	0.01318	0	0	0	0	0	0	0	0.09863	0	0	0	0	0	0.00913	0	2.04793	0	0	0	0	0	0.05099	0	0	0	0	0	0	0	0.83525
Enterococcus_gilvus (SGB7929)	0.00398	0	0	0	0	0	0	0	0	0	0	0	0	0	0	0.02727	0	0	0.28554	0	0	0	0.96508	0	0	0	0	0	0.13812	0	0	0	0	0	0	0	0	0	0.0024	0	0	0.52747	0	0	0	0	0
Enterococcus_hirae (SGB7970)	0	0	0	0	0	0	0	0	0	0	0	0	0	0	0	0	0	0	0	0	0	0	0	0	0	0	0	0	0	4.49606	0	0	0	0	0	0	0	0	0	0.00137	0	0	0	0	0	0	0.23125
Enterococcus_malodoratus (SGB7932)	0	0	0	0	0.00338	0	0	0	0	0	0	0	0	0	0	0.41235	0	1.40155	0	0	0	0	0	0	0.00692	0	0.1806	0	0	0	0	0	0	0	0	2.56941	0.19372	0	0	0	0	0	0	0	0	0.0517	0
Enterococcus_raffinosus (SGB7930)	0	0	1.9146	0	0	0	0	0	0	0	0	0	0	0	0	0	0.48512	0	0	0	0	0	0	0	0	0	0	0	0	0	0	0	0	0	0	0	0	0	0	0	0	0	0	0	0	0	0
Enterococcus_thailandicus (SGB7965)	0	0	0	0	0	0	0	0	0	0	0	0	0	0	0	0	0	0	0	0	0	0	0	0.00452	0	0	0	0	0	0	0	0	0	0	0	0	0	0	0	0	0	0	0	0	0	0	0
Lacticaseibacillus_casei (SGB7143)	0	0.07377	0	0	0	0.27342	0	0	0	0	0	0	0	0	0	0	0	0	0	0	0	0	0	0	0	0	0	0	0	0	0	0	0	0	0	0	0	0	0	0.00346	0	0	0	0	0	0	0
Lacticaseibacillus_paracasei (SGB7142)	0	5.47823	0	0	0	0.00442	0	0	0.01583	0	0	0	0	0	0	0	0	0	0	0	0	0	0	0	0.00181	0	0	1.9412	0	0	0	0	0.05052	0	0	0.13514	0	0	0	0	0	0	0	0.03957	0	0	0
Lacticaseibacillus_rhamnosus (SGB7144)	0.00068	0.66189	0	0	0	0.00587	0	0	0.01667	0	0	0	0	0	0	0	0	0	0	0	0	0	0	0	0	0	0	0	0	0	0	0	0	0	0	0.11279	0	0	0	0	0	0	0	0	0	0	0
Lactiplantibacillus_plantarum (SGB7202)	0	0.99143	0	0	0	2.24824	0	0	0	0.05634	0	0	0	0	0	0	0	0	0	0	0	0	0.43674	0	0	0	0	0	0.01528	0	0	0	0	0	0	0	0	0	0	0	0	0	0.50707	0.00185	0.85265	0	0
Lactobacillus_acidophilus (SGB7044)	0	0	0	0	0	0	0	0	0	0	0	0	0	0	0	0	0	0	0	0	0	0	0	0	0	0	0	0	0	0	0.21506	0	0	0	0	0	0	0	0	0	0	0	0	0	0	0	0
Lactobacillus_amylovorus (SGB7050)	0	11.9324	0	0	0	0.0081	0	0	0	0	0	0	0	1.44079	0	0	0	0	0	0	0	0	0.007	0	12.095	0	0	0	0.00557	0	0	0	0	0	0	0	0	0	0	0	0	0	0	0	0	0	0
Lactobacillus_crispatus (SGB7045)	0	0.0054	0	0	0	0	0	0	0	0	0	0.03505	0	0	0	0	0	0	0	0	0	0	0	0	0	0	0	0	0	0	0	0	0	0	0	0	0	0	0	0	0	0	0	0	0	0	0
Lactobacillus_delbrueckii (SGB7020)	0.00863	0	0	0	0	0	0	0	0.72564	0	0	0	0	0.00296	0.05422	0	0	0	0	0	0	0	0	0	0	0	0	0	0	0	0	0	0	0	0.10612	0	0	0	0	3.23425	0	0	0	0	0	0	0
Lactobacillus_equicursoris (SGB7019)	0	0	0	0	0	0	0	0	0	0	0	0	0	0	0	0	0	0	0	0	0	0	0	0	0	0	0	0	0	0	0	0	0	0	0	0	0	0	0	0.1337	0	0	0	0	0	0	0
Lactobacillus_gasseri (SGB7038_group)	0.30769	0.88487	0	4.65859	0.72963	30.5709	11.5643	0	1.10657	0.25821	0	0.18344	0	0.63661	1.5597	0	0.29178	0	0	0	0	0	0	23.0372	0.02861	0	0	16.7821	0	27.3905	0	0	0	0	1.26616	2.80855	0.00433	0	0	0.16468	0	0.42575	9.18401	0	0.12521	0.04809	0
Lactobacillus_johnsonii (SGB7041)	0.1819	0.00996	0	0	0	0.00181	0	0	13.6653	0	0	0	0	0.00167	0	0	0	0	0.01681	0.00408	0	0	0	0	2.29355	0	0	0	0	0.0028	1.75012	0	0	0	2.01466	0	0	0	0	0	0	0	0	0	0	0	0
Lactobacillus_kitasatonis (SGB7051)	0	0	0	0	0	0	0	0	0	0	0	0.40368	0	0	0	0	0	0	0	0	0	0	0	0	0	0	0	0	0	0	0	0	0	0	0	0	0	0	0	0	0	0	0	0	0	0	0
Latilactobacillus_sakei (SGB7248)	0	0	0	0	0	0	0	0	0	0	0	0	0	0	0	0	0	0	0	0	0	0	0	0	0	0	0	0	0	0	0	0	0.00308	0	0	0	0	0	0	0	0	0	0	0	0	0	0
Lentilactobacillus_diolivorans (SGB7225)	0	0	0	0	0	0.05256	0	0	0	0	0	0	0	0	0	0	0	0	0	0	0	0	0	0	0	0	0	0	0	0	0	0	0	0	0	0	0	0	0	0	0	0	0	0	0	0	0
Lentilactobacillus_parabuchneri (SGB7217)	0	0	0	0	0	0	0	0	0	0	0	0	0	0	0	0	0	0	0	0	0	0	0	0	0.01571	0	0	0	0	0	0	0	0	0	0	0	0	0	0	0	0	0	0	0	0	0	0
Levilactobacillus_brevis (SGB7196)	0	0	0	0	0	0	0	0	0	0	0	0	0	0	0	0	0	0	0	0	0	0	0.02125	0	0	0	0	0	0	0	0	0	0	0	0	0	0	0	0	0	0	0	0	0	0	0	0
Ligilactobacillus_salivarius (SGB7082)	0	0	0	0	0	0	0	0	0.10586	0	0	0	0	0	0	0	0	0	0	0	0	0	0	0	0	0	0	0	0	0	0	0	0	0	0	0	0	0	0	0	0	0	0	0	0	0	0
Lactobacillus_mucosae (SGB7088_group)	0	0	0	0	0	0.00324	56.7863	0	0	0.17374	0	0	0	0	0	0	0	0	0	0	0	0	0.00569	0	5.54299	0	0	0	0.0192	0	2.82211	0	0	0	1.16861	0	0	0	0	0	0	0	0	0	0	0	0
Lactobacillus_vaginalis (SGB7098)	0	0.52103	0	0	0	0.88863	0	0	0.1339	0	0	0	0	0	0	0	0	0	0	0	0	0	0	0.02082	0	0	0	0	0	0	0	0	0	0	0	0	0	0	0	0	0	0	0	0	0	0	0
Limosilactobacillus_fermentum (SGB7106)	0.09194	0.0782	0	0	0	0.26154	0	0	0.86079	0	0	0	0	0	0	0.00579	0	0	0	0	0	0	0	0	0.148	0	0	0	0	0	0	0	0	0	0.02533	0.09236	0	0	0	0	0.01648	0	0	6.73295	0	0.0031	0
Limosilactobacillus_oris (SGB7093)	0.00684	0.04327	0	0	0	1.5475	0	0	0.00783	0	0	0	0	0.02328	0	0	0	0	0	0	0	0	0	0	0	0	0	0	0	0	0	0	0	0	0	0.56298	0	0	0	0	0	0.02799	0	0	0	0	0
Limosilactobacillus_reuteri (SGB7095)	0.37147	0	0	0	0	0.00938	0	0	16.6941	0	0	0	0	0.05463	0.98948	0	0	0	0	0	0	0	0	0	1.18873	0	0	0	0	0	0	0	0	0	0	0	0	0	0	0	0	0	0	0	0	0	0
Pediococcus_acidilactici (SGB7168)	0	0.7465	0	0	0	1.46189	0	0	0	0	0	0	0	0.03164	0	0	0	0	0	0	0	0	0	0	0	0	0	0	0	0	0	0	0	0	0	0	0	0	0	0	0	0	0	0	0	0	0
Pediococcus_pentosaceus (SGB7169)	0	0	0	0	0	0	0	0	0	0	0	0	0	0	0	0	0	0	0	0	0	0	0	0	0	0	0	0	0	0	0	0	0	0	0	0	0	2.414	0	0	0	0	0	0	0	0.03201	0
Lactobacillaceae_bacterium (SGB7101)	0	0.04627	0	0	0	0	0	0	0	0	0	0	0	0	0	0	0	0	0	0	0	0	0	0	0	0	0	0	0	0	0	0	0	0	0	0	0	0	0	0	0	0	0	0	0	0	0
Leuconostoc_carnosum (SGB7129)	0	0.00242	0	0	0	0	0	0	0	0	0	0	0	0	0	0	0	0	0	0	0	0	0	0	0	0	0	0	0	0	0	0	0	0	0	0	0	0	0	0	0	0	0	0	0	0	0
Leuconostoc_lactis (SGB7121)	0	0	0	0	0	0	0	0	0	0	0	0	0	0	0	0	0	0	0	0	0	0	0	0	0	0	0	0	0	0	0	0	0	0	0	0	0	0.03737	0	0	0	0	0	0	0	0	0
Leuconostoc_mesenteroides (SGB7126)	0	0	0	0	0	0	0	0	0	0	0	0	0	0	0	0.00172	0	0	0	0	0	0	0	0	0	0	0	0	0	0.03301	0	0	0	0	0	0	0	0	0	0	0	0	0	0	0	0	0
Streptococcus_alactolyticus (SGB8017)	0	0	0	0	0	0	0	0	0	0	0	0	0	0	0	0	0	0	0	0	0	0	0	0	0	0	0	0	0	0	0	0	0	0	0.92438	0	0	0	0	0	0	0	0	0	0	0	0
Streptococcus_anginosus (SGB8028_group)	8.87791	0.87608	0.26166	2.63149	1.92925	5.93126	1.27346	20.0847	1.07308	2.11337	0.18063	1.84956	0.27228	0.72607	0	8.90474	5.71735	20.0909	1.18236	0	19.6247	13.8837	0	0.35135	2.43029	0	0.12185	0.03304	5.68768	12.7841	0.52319	0	0.01447	0	16.1485	16.5425	0.41459	0	72.6165	0.06903	0	19.592	0.95509	1.92968	0.1506	0.16256	0.41662
Streptococcus_constellatus (SGB8026)	0.72379	0.38784	0	0	0	0	0	0	0.28622	0.33989	29.0876	0	0	0	0	0	0	0	0.23592	0	13.1814	0.03622	0	0.37802	0	0	0	0	0	0	0	0.18393	0.05188	0	0	1.38972	0	0	0.03235	0.01406	0.07461	3.30444	0	1.99123	0	0.00259	0
Streptococcus_cristatus (SGB8031)	0	0.06603	0	0	0	0.00135	0	0	0.0617	0	0	0	0	0	0	0	0	0	0	0	0	0	0	0	0	0	0	0	0	0	0	0	0	0	0	0	0	0	0	0	0	0	0	0	0.28337	0	0
Streptococcus_dysgalactiae (SGB8219)	0	0	0	0	0	0	0	0	0	0	0	0	0	0	0	0	0	0.1278	9.01701	0	0	0	0	0	0	0	0	0	0	0	0	0	0	0	0	0	0	0	0	0	0	0	0	0	0	0	0
Streptococcus_equinus (SGB8022)	0	0	0	0	0	0	0	0	0	0.30646	0	0	0	0	0	0	0	0	0	0	0.00987	0	0	0	0	0	0	0	0	0	0	0	0	0	0	0	0	0	0	0	0	0	1.2556	0	0	0	0.97251
Streptococcus_gallolyticus (SGB8018)	0.26354	0	0	0	0	0	0	0	0	0	0	0	0.50004	0	12.1043	0	0.00575	0.34736	26.9207	0	0	0	0	0	0.09303	0	0	0	0	0	0	0	0	0	0	0	0	0	0	0	1.56943	0	0	8.2329	0	0	0
Streptococcus_gordonii (SGB8053)	0	0.01602	1.48384	0	0.03257	0.03812	0	0	0.1613	0	0	0	0	0	0	0	0.00184	0.00532	0	0	1.04193	0	0	0.01142	0	0	0	0	0	0	0	0	0	0	0	0	0	0	0.00159	0	0.0008	0.02246	0	0	0.0621	0	0
Streptococcus_infantis (SGB8095)	0.00126	0.10727	0	0	0	0	0	0	0.03072	0	0.00196	0	0	0	0.0583	0.01232	0	0.01069	0	0	0	0	0	0.11949	0.02967	0	0	0	0	0	0	0	0	0	0	0	0.00201	0	0	0	0	0	0	0	0	0	0
Streptococcus_intermedius (SGB8025)	0	0	0	0	1.74515	0	0	0	0	0	0	0	0	0	0	0	0	0	0	0	0	0	0	0	0	0	0	0	0	0	0	0	0	0	0	0	0	0	6.66203	0	0	0.26692	0	0	0	0	0
Streptococcus_lutetiensis (SGB8021)	3.46427	0	0	0	0	0	0	0	0	0	0	0	0	0	0	0.00413	0	0	0.18708	0	0	0	0	0	0	0	0	0	0	0	0.78591	0	0	0	0	0	0	0	1.95105	0	0	0	0	0	0	0	0
Streptococcus_massiliensis (SGB25278)	0	0	0	0	0	0	0	0	0	0	0	0	0	0	0	0	0	0	0	0	1.89742	0	0	0	0	0	0	0	0	0	0	0	0	0	0	0	0	0	0	0	0	0	0	0	0	0	0.07943
Streptococcus_mitis (SGB8091)	0.00176	0.03955	0	0	0	0	0	0	0	0	0	0	0	0	0	0	0	0	0	0	0	0	0	0	0	0	0	0	0	0	0	0	0	0	0	0	0	0	0	0	0	0	0	0	0	0	0
Streptococcus_mitis (SGB8163)	0.00538	0.48745	0	0	0.00196	0.00246	0.02626	0.13268	0.03942	0	0.00662	0	0	0	0.2	0.01146	0	0	0	0	0.00245	0	0	0.07239	0.00656	0	0	0	0	0	0.00328	0	0	0	0	0.00454	0.00121	0	0	0	0	0	0.00623	0	0.72477	0	0
Streptococcus_mutans (SGB8000)	0	0.82905	0	0	0	0.00948	0	0	0	0	0	0.09383	0	0	0	0	0	0.41272	0	0	0	0	0	0	0	0	0	0	0	0	0	0	0	0	0	0.18427	0	0	0	0	0.0167	0.0399	0	0.0112	0	0	0
Streptococcus_oralis (SGB8130)	0.00022	0.03825	0.31657	0	0	0.00445	0	0	0.43141	0	0.00228	0	0	0.00513	0.03074	0	0	0.05241	0.00119	0	0	0	0.14603	0.01076	0	0	0	0	0	0.00304	0	0	0	0	0	0.02484	0	0	0.34344	0	0.03289	0.00476	0	0	0.13054	0	0
Streptococcus_parasanguinis (SGB8071)	0.11888	0.05258	0.07194	0	0.02056	0.07546	0.03437	0	2.07731	0	0.06005	0	0.0349	0	0.14406	0.1407	0	0.9104	0.1404	0	0.01386	1.20307	0.01594	0.61074	0.27258	0	0	0	0.10337	0.02612	0.00276	0	0.00488	0	0.05671	0.34624	0.04391	0.01569	0.09465	0	0.05429	0.08152	0	0.33622	0.02438	0.04708	0
Streptococcus_pneumoniae (SGB8138)	0	0	0	0	0	0	0	0	0	0	0	0	0	0	0	0	0	0	0	0	0	0	0	0.01335	0	0	0	0	0	0	0	0	0	0	0	0	0	0	0	0	0	0	0	0	0	0	0
Streptococcus_salivarius (SGB8007_group)	0.08228	0.61909	0.00213	0	0.04715	0.18948	0.03864	0	0	0.00792	0.06685	0	0	0.00358	0.00781	0.20756	0	0.09775	0.16008	0	0	2.92827	0	0.52411	0.90473	0	0	0	0	0.01726	0	0	0.01097	0	0.16841	0.10805	0.05292	0	0.10661	0	0.21573	0.25651	0.01465	0.21293	0	0	0
Streptococcus_sanguinis (SGB8047)	0	0.00801	0	0	0.02169	0	0	0	0	0	0	0	0	0.01026	0	0	0	0	0	0	2.15965	0	0.00696	0	0	0	0	0	0	0	0	0	0	0	0	0.05597	0	0.02239	0	0	0	0	0.01106	0	0.05499	0	0
Streptococcus_sobrinus (SGB7995)	0	0	0	0	0	0	0	0	0	0	0	0	0	0	0	0	0	0	0	0	0	0	0	0	0	0	0	0	0	0	0	0	0	0	0	0.06742	0	0	0	0	0	0	0	0	0	0	0
Streptococcus_sp_263_SSPC (SGB8255_group)	0.03958	0.02146	0	0	0.00698	0.00559	0	0	0	0	0.00108	0	0	0	0.07687	0.02449	0	0.02942	0.01475	0.02104	0	0	0.01076	0.16315	0.015	0	0	0	0	0.00141	0	0	0	0	0	0	0.0019	0	0	0	0	0	0	0	0	0	0
Streptococcus_sp_A12 (SGB8059_group)	0.06141	0.06389	0	0	0	0	0.00225	0	0	0	0	0	0	0	0	0.0083	0	0	0	1.66483	0	0	0.02921	0.02596	0	0	0	0	0	0	0	0	0	0	0	0	0.00712	1.41864	0	0	0	0	0	0	0	0	0
Streptococcus_thermophilus (SGB8002)	0.00143	0.8759	0	0	0	0.00729	0	0	0.13191	0	0	0	0	0	0	0	0	0	0	0	0	0	0	0	0.02089	0	0	0	0	0.12969	0	0	0.01026	0	0	0	0	0	0	0	0	0	0	0	0	0	0.00127
GGB3886_SGB5269 (SGB5269)	0	0	0	0	0	0	0	0	0	0	0	0	0	0	0	0	0	0	0.00143	0	0	0	0	0	0	0	0	0	0	0	0	0	0	0	0	0	0	0	0	0	0	0	0	0	0	0	0
GGB4538_SGB6256 (SGB6256)	0	0	0	0	0	0	0	0	0	0	0	0	0	0	0	0	0	0	0	0	0	0	0	0	0.00443	0	0	0	0	0	0	0	0	0	0	0	0	0	0	0	0	0	0	0	0	0	0
Catabacter_hongkongensis (SGB14143)	0	0.00395	0	0	0.0281	3.66657	0	0	0	0.02701	0	0	0	0	0	0	0	0	0	0	0	0	0	0	0	0	0	0	0	0	0	0	0	0	0	0	0.0066	27.0929	0	0	0	0	0	0.05842	0	0	0
Clostridiaceae_bacterium (SGB6153)	0	0	0	0	0	0	0	0	0	0	0	0	0	0	0	0	0	0.03436	0	0	0	0	0	0	0	0	0	0	0	0	0	0	0	0	0	0	0	0	0	0	0	0	0	0	0	0	0
Clostridium_perfringens (SGB6191)	0.05739	0.4757	0	0	0	0.97785	0	0	0.05112	0	0	0	0	0.02299	0.20825	0.05722	0.0039	0.58766	4.04429	0	1.24333	0	0	0.00472	0.03319	0	0	0	0.12085	0	0	0.0223	0	0	0	0.32144	0.20432	0	0.00281	0.02203	0.00158	1.95957	0	0	0	0	0.87914
Clostridium_sp_AF36_4 (SGB4644)	0	0	0	0	0	0	0	0	0	0	0	0	0	0	0	0	0	0	0	0	0	0	0	0	0	0	0	0	0	0	0	0	0	0	0	0	0	0	0	0	0	0	0	0	0	0	0
Eubacterium_brachy (SGB3931)	0.00135	0	0	0	0	0.00102	0	0	0.00045	0	0	0	0	0	0	0	0	0	0	0	0	0	0	0.00213	0	0	0	0	0	0	0	0	0	0	0	0	0	0	0	0	0	0	0	0	0	0	0
Eubacterium_infirmum (SGB3936)	0	0	0	0	0	0.04208	0.0785	0	0	0	0	0	0	0	0	0	0	0.0113	1.55886	0	0	0	0	0.02977	0	0	0	0	0	0	0	0	0	0	0	0	0	0	0	0	0	0.12622	0	0	0	0	0
Eubacterium_nodatum (SGB6627)	0	0	0	0	0.38419	0	0	0	0	0	0	0	0	0	0	0	0	0	0	0	0	0	0	0.01241	0	0	0	0	0	0	0	0	0	0	0	0	0	0	0	0	0	0	0	0	0	0	0
Eubacterium_sulci (SGB3934)	0	0	0	0	0	0	0.00258	0	0	0	0	0	0	0	0	0	0	0	0.03301	0	0	0	0	0.01181	0.01296	0	0	0	0	0	0	0	0	0	0.0037	0	0	0	0	0	0	0	0	0	0	0	0
Mogibacterium_diversum (SGB3922)	0.00678	0.00813	0	0	0	0.00563	0.04231	0	0	0	0.00277	0	0	0	0	0.00087	0	0	0.0514	0	0	0	0.00903	0.1766	0.06531	0	0.00164	0	0	0	0	0	0	0	0	0	0.00746	0	0	0	0	0	0	0	0	0	0
Mogibacterium_timidum (SGB3920)	0.56754	0.00117	0	0	0.82035	0.04786	3.1085	0	0	2.07749	0	0	0	0	0	0	0.0553	0	0.0232	0	0.87227	0	0.01533	0.79541	5.07349	0	0	0	0.0022	0	0	0	0.0009	0	0	0	0	0	0	0.00155	0	1.81879	0	0.34124	0	0	0
Pseudoramibacter_alactolyticus (SGB4082)	0	0	0	0	1.03712	0	0.77698	0	0	0	0	0	0	0	0	0	0.96828	0	0	0	0	0	0.00886	0.04722	2.18151	0	0	0	0.00419	0	0	0	0	0	0	0	0	0	0	0	0	0	0	0	0	0	0
Enterocloster_clostridioformis (SGB4760)	0	0	0	0	0	0.00329	0	0	0	0	0	0	20.3195	0	0	0	0	0	0	0	0	0	0	0	0	0	0	0	68.7581	0	0	0	0	0	0	0	0	0	0	0	0	0	0	0	0	0	0
Extibacter_muris (SGB4633)	0	0	0	0	0	0	0	0	0	0	0	0	0	0	0	5.04109	0	0	0	0	0	0	0	0	0	0	0	0	0	0	0	0	0	0	0	0	0	0	0	0	0	0	0	0	0	0	0
GGB3887_SGB5270 (SGB5270)	0	0	0	0	0	0	0	0	0	0	0	0	0	0	0	0.00182	0	0	0.01296	0	0	0	0	0.00124	0.04014	0	0	0	0	0	0	0	0	0	0	0	0	0	0	0	0	0	0	0	0	0	0
Lachnoanaerobaculum_orale (SGB4482)	0	0	0	0	0	0.00804	0	0	0	0	0	0	0	0	0	0	0.01829	0	0.01141	0	0	0	0	0.0102	0.01939	0	0	0	0	0	0	0	0	0	0	0	0	0	0	0	0	0	0	0	0	0	0
Lachnoanaerobaculum_sp_ICM7 (SGB4494_group)	0	0.00362	0	0	0	0	0	0	0	0	0	0	0	0	0	0	0	0	0	0	0	0.01985	0	0	0	0	0	0	0	0	0	0	0	0	0	0	0	0	0	0	0	0	0	0	0	0	0
Clostridium_scindens (SGB4630_group)	0	0	0	0	0	0	0	0	0	0	0	0	0	0	0	0	0	0	0	0	0	0	0	0.21978	0	0	0	0	0	0	0	0	0	0	0.86108	0	0	0	0	0	0	0	0	0	0	0	0
Lachnospiraceae_bacterium_oral_taxon_096 (SGB4479)	0	0	0	0	0	0	0	0	0	0	0	0	0	0	0	0	0	0	0	0	0	0	0	0.01743	0	0	0	0	0	0	0	0	0	0	0	0	0	0	0	0	0	0	0	0	0	0	0
Lachnospira_pectinoschiza (SGB5075_group)	0	0	0	0	0	0	0	0	0	0	0	0	0	0	0	0	0	0	0	0	0	0	0	0	0	0	0	0	0	0	0	0	0	0	0	0	0	0	0	0	0	0	0	0	0	0	0
Ruminococcus_torques (SGB4608)	0	0	0	0	0	0	0	0	0	0	0	0	0	0	0	0	0.03857	0	0	0	0	0	0	0	0	0	0	0	0	0	0	0	0	0	0	0	0	0	0	0	0	0	0	0	0	0	0
Oribacterium_asaccharolyticum (SGB5285)	0	0.0018	0	0	0	0	0	0	0	0	0	0	0	0	0.00015	0	0	0	0	0	0	0	0	0	0.00346	0	0	0	0	0	0	0	0	0	0	0	0	0	0	0	0	0	0	0	0	0	0
Oribacterium_sinus (SGB5273)	0.00143	0.00616	0	0	0	0	0	0	0	0	0	0	0	0	0.00919	0.00571	0	0	0.00486	0	0	0	0	0	0.00276	0	0	0	0	0	0	0	0	0	0	0	0	0	0	0	0	0	0	0	0	0	0
Oribacterium_sp_oral_taxon_078 (SGB7282)	0	0	0	0	0	0	0	0	0	0	0	0	0	0	0	0	0.00029	0	0	0	0	0	0	0	0.00641	0	0	0	0	0	0	0	0	0	0	0	0	0	0	0	0	0	0	0	0	0	0
Oribacterium_sp_oral_taxon_102 (SGB71397)	0	0	0	0	0	0	1.04881	0	0	0	0	0	0	0	0	0	0	0	0	0	0	0	0	0.04062	0	0	0	0	0	0	0	0	0	0	0	0	0	0	0	0	0	0	0	0	0	0	0
Roseburia_faecis (SGB4925)	0	0	0	0	0	0	0	0	0	0	0	0	0	0	0	0	0	0	0	0	0	0	0	0	0	0	0	0	0	0	0	0	0	0	0	0	0	0	0	0	0	0	0	0	0	0	0
Shuttleworthia_satelles (SGB7281)	0	0	0	0	0	0	0.02941	0	0	0	0	0	0	0	0	0	0	0	0	0	0	0	0	0.00126	0	0	0	0	0	0	0	0	0	0	0	0	0	0	0	0	0	0	0	0	0	0	0
Stomatobaculum_SGB5266 (SGB5266)	0	0	0	0	0	0	0	0	0	0	0	0	0	0	0	0	0	0	0.06929	0	0	0	0.02715	0	0	0	0	0	0	0	0	0	0	0	0	0	0	0	0	0	0	0	0	0	0	0	0
Stomatobaculum_longum (SGB5265)	0	0.00447	0	0	0	0	0	0	0.00551	0	0	0	0	0	0.00474	0.00659	0	0	0.00514	0	0	0	0	0.01113	0.0922	0	0	0	0	0	0	0	0	0	0	0	0	0	0	0	0	0	0	0	0	0	0
Paeniclostridium_sordellii (SGB6146)	0	0	0	0	0	0.35357	0	0	0	0	0	0	0	0	0	0	0	0	0	0	0	0	0	0	0	0	0	0	0	0	0	0	0	0	0	0	0	0	0	0	0	0	0	0	0	0	0
Peptostreptococcus_SGB749 (SGB749)	0.00354	0	0	0	0	0.00777	0	0	0	0	0	0	0	0	0	0	0	0	0	0	0	0	0	0.01581	0	0	0	0	0	0	0	0	0	0	0	0	0	0	0	0	0	0	0	0	0	0	0
Peptostreptococcus_stomatis (SGB748)	0.19629	0.01443	0	0	0.99071	0.00159	0.99384	0	0	0	13.4113	0	0	0	0	0	0.69694	0	0	0	0.17294	0	0	0.09093	2.91974	0	0	0	0	0	0	0	0	0	0	0	0	0	0	0	0	1.81136	0	2.65584	0	0	0
Terrisporobacter_othiniensis (SGB6142)	0	0	0	0	0	0	0	0	0	0	0	0	0	0	0	0	0	0	0	0	0	0	0	0	0	0	0	0.01413	0	0	0	0	0	0	0	0	0	0	0	0	0	0	0	0	0	0	0
Faecalibacterium_prausnitzii (SGB15316_group)	0	0	0	0	0	0	0	0	0	0	0	0	0	0	0	0	0	0	0	0	0	0	0	0	0	0	0	0	0	0	0	0	0	0	0	0	0	0	0	0	0	0	0	0	0	0	0
Faecalibacterium_prausnitzii (SGB15342)	0	0	0	0	0	0	0	0	0	0	0	0	0	0	0	0	0	0	0	0	0	0	0	0	0	0	0	0	0	0	0	0	0	0	0	0	0	0	0	0	0	0	0	0	0	0	0
Gemmiger_SGB15299 (SGB15299)	0	0	0	0	0	0	0	0	0	0	0	0	0	0	0	0	0	0	0	0	0	0	0	0	0	0	0	0	0	0	0	0	0	0	0	0	0	0	0	0	0	0	0	0	0	0	0
Eggerthia_catenaformis (SGB6630)	0	0	0	0	0	0	0.09648	0	0	0	0	0	0	0	0	0	0.06284	0	0	0	0	0	0	0	0	0	0	0	0	0	0	0	0	0	0	0	0	0	0	0	0	0	0	0	0	0	0
Solobacterium_SGB6833 (SGB6833_group)	0.00276	0.00028	0	0	0.05136	0.01379	0.27712	0	0	0	0	0	0	0	0.01801	0	0.03875	0	0.0274	0	0	0	0	0.08633	0.03081	0	0	0	0	0	0	0	0	0	0	0	0	0	0	0	0	0	0	0	0	0	0
Acidaminococcus_intestini (SGB5736)	0	0	0	0	0	0	0	0	0	0	0	0	0	0.18438	0	0	0	0	0	0.01541	0	0	0.94726	0	0	0	0	0	0.00627	1.45827	0	0	0	0	0	0	0	0	0	0	0	0	2.51437	0	0	2.74205	0
Mitsuokella_sp_oral_taxon_131 (SGB5901)	0	0	0	0	0.03151	0.21104	0	0	0	0	0	0	0	0	0	0	0	0	0	0	0	0	0	0	0	0	0	0	0	0	0	0	0	0	0	0	0	0	0	0	0	0	0	0	0	0	0
Selenomonas_SGB5880 (SGB5880_group)	0	0.10123	0	0	0	0.15148	0	0	0.28367	0	0	0	0	0	0	0.00773	0	0	0.0122	0	0	0	0.00813	0	0.15878	0	0	0.47991	0	0.20466	0	0	0	0	0.0321	0	0	0	0	0	0	0	0	0	0	0	0
Selenomonas_SGB5891 (SGB5891)	0	0	0	0	0	0	0	0	0	0	0	0	0	0	0	0	0.01767	0	0	0	0	0	0	0	0	0	0	0	0	0	0	0	0	0	0	0	0	0	0	0	0	0	0	0	0	0	0
Selenomonas_artemidis (SGB5878)	0	0	0	0	0.65274	0	0	0	0.04027	0.91009	0	0	0	0	0	0	0.03073	0	0	0	0.00018	0	0.07257	0	0.02922	0	0	0.03323	0	1.03883	0	0	0.00109	0	0	0.21679	0	0	0	0.00111	0	0	0	0	0	0	0.17156
Selenomonas_flueggei (SGB5882)	0	0	0	0	0	0	0	0	0	0	0	0	0	0	0	0	0	0	0	0	0	0	0	0	0	0	0	0	0	0	0	0	0	0	0	0	0	0	0.00641	0	0	0	0	0	0	0	0
Selenomonas_infelix (SGB5894)	0	0	0	0	0.20266	0	0	0	0	0.00276	0	0	0	0	0	0	0	0	0	0	0	0	0	0	0.00102	0	0	0	0	0	0	0	0	0	0	0	0	0	0	0	0	0	0	0	0	0	0
Selenomonas_noxia (SGB5884)	0	0.01689	0	0.01879	0	0	0	0	0	0	0	0.45106	0	0	0	0	0.00894	0	0	0	0	0	0.05749	0	0.00131	0	0	0	0	0	0	0	0	0	0	0	0	0	0	0	0	0	0	0	0	0	0
Selenomonas_sp_F0473 (SGB5877)	0	0	0	0.70441	0	0	0	0	0	0	0	0	0	0	0	0	0	0	0	0	0	0	0	0	0	0	0	0	0	0	0	0	0	0	0	0	0	0	0	0	0	0	0	0	0	0	0
Selenomonas_sp_FOBRC6 (SGB5889)	0	0	0	0	0	0	0	0	0	0	0	0	0	0	0	0	0	0	0	0	0	0.14019	0	0	0	0	0	0	0	0	0	0	0	0	0	0	0	0	0	0	0	0	0	0	0	0	0
Selenomonas_sp_oral_taxon_126 (SGB5888)	0	0.00492	0	0	0	0	0	0	0	0	0	0	0	0	0	0	0	0	0	0	0	0	0	0	0	0	0	0	0	0	0	0	0	0	0	0	0	0	0	0	0	0	0	0	0	0	0
Selenomonas_sp_oral_taxon_920 (SGB25061)	0	0	0	0.12515	0	0	0	0	0	0.36696	0	0	0	0	0	0	0	0	0	0	0	0	0	0	0	0	0	0	0	0.104	0	0	0	0	0	0	0	0	0	0	0	0	0	0	0	0	0
Selenomonas_sputigena (SGB5898)	0	0	0	0	0.05569	0.01862	0.00391	0	0.15695	0	0	0	0	0	0	0	0.09974	0	0	0	0	0	0	0.06628	0	0	0	0	0	0	0	0	0	0	0	0	0	0	0.0236	0	0	0	0	0	0	0	0
Allisonella_histaminiformans (SGB5843)	0	0	0	0	0	0	0	0	0	0	0	0	0	0	0	0	0	0	0	0	0	0	0	0	0	0	0	0	0	0.02181	0	0	0	0	0	0	0	0	0	0	0	0	0	0	0	0	0
Anaeroglobus_geminatus (SGB5870)	0	0	0	0	0	0.01719	0	0	0	1.234	0	0	0	0	0	0	0.35273	0	0	0	0	0	0	0	0.42016	0	0	0	0	0.03267	0.01956	0	0	0	0	0	0	0	0	0.06548	0	0	0	0.19312	0.03253	0.00403	0
Colibacter_massiliensis (SGB5869)	1.9076	0	0	0	0.05349	1.26265	0	0	0	0	0	0	0	0	0	0.04221	0	0	0	0	0	0	1.35697	0	0	0	0	0	0.00207	0	0	0	0	0	0	0	0	0	0	0	0	0	5.08752	0	0	0	0
Dialister_invisus (SGB5825_group)	0.06595	0.03877	0	0	0.06204	0.22045	0.10372	0	0.00881	1.69909	4.0879	0	0	0.00817	0	0	1.41834	0.0481	0.04467	0	0	0	0.01391	0	5.51847	0	0	0.01862	0	0.0062	0	0	0	0.50723	2.38807	0.0511	0	0	0.20498	0	0	0.48809	0.20989	0.01162	0	0	0
Dialister_pneumosintes (SGB5842)	8e-05	0	0	0	0.04098	0	0.0175	0	0	0	0	0	0	0	0	0	0.12984	0	0	0	0	0	0	0	0.3882	0	0	0	0	0	0	0	0	0	0.05757	0	0	0	0	0	0	0.16729	0	0.06554	0	0	0
Dialister_succinatiphilus (SGB5818)	0	0	0	0	0	0	0	0	0	0	0	0	0	0	0	0	0	0	0	0	0	0	0	0	0	0	0	0	0	0	0	0	0.03979	0	0	0	0	0	0	0	0	0	0	0	0	0	0
Megasphaera_elsdenii (SGB5862)	0	0	0	0	0	0	0	0	0	0	0	0	0	0	0	0	0	0	0	0	0	0	0	0	0	0	0	0	0	8.85612	0	0	0	0	0	0	0	0	0	0	0	0	0	0	0	0	0
Megasphaera_micronuciformis (SGB5868)	0	0	0	0	0	0	0	0	0	0	0.42231	0	0	0	0	0	0	0	0.0929	0	0	0	0.00052	0	0.05286	0	0	0	0	0	0	0	0	0	0	0	0	0	0	0	0	0	0	0	0	0	0
Megasphaera_sp_AM44_1BH (SGB5853)	0	0	0	0	0.04386	0	0	0	0	0	0	0	0	0	0	0	0	0	0	0	0	0	0	0	0	0	0	0	0	0	0	0	0	0	0	0	0	0	0	0	0	0	0	0	0	0	0
Megasphaera_sp_BL7 (SGB5858)	0	0	0	0	0	0	3.35659	0	0	0	0	0	0	0	0	0	0	0	0	0	0	0	0	0	0	0	0	0	0	0	0	0	0	0	0	0	0	0	0	0	0	0	0	0	0	0	0
Veillonella_atypica (SGB6936)	0.0001	0.00675	0	0	0.02269	0	0	0	0.0601	0.01216	0.06973	0	0	0	0.00102	0.01177	0	0	0.20903	0	0	0	0	0.01272	0.10225	0	0	0	0	0	2.50576	0	0	0	0.0095	0	0	0	0	0	0	0	0	0.04181	0	0	0
Veillonella_denticariosi (SGB6938)	0	0	0	0	0	0	0	0	0	0	0	0	0	0.03755	0	0	0	0	0	0	0	0	0	0	0	0	0	0	0	0	0	0	0.007	0	0	0	0	0	0.04609	0	0	4.28661	0	0	0	0	0
Veillonella_dispar (SGB6952)	0.00079	0	0	0	0.00907	0	0	0	0.08138	0	0.13527	0	0	0	0	0.00883	0	0	0.26502	0	0	0	0	0.01852	0.80141	0	0	1.8354	0	0	0	0	0	0	0	0	0	0	0	0	0	0	0	0.03747	0	0	0
Veillonella_parvula (SGB6939)	0.02526	16.3625	0.83021	0	0.35307	8.86492	3.18319	1.0434	21.8876	4.53589	0	1.33469	0	0.06897	2.19609	2.56631	0.04618	0.25263	0.28691	0	1.16694	0.54601	0.52239	0.00109	0.68913	0	0	0.12092	0.01656	13.0617	1.39585	0	0	0	1.53648	4.60651	0.13563	0	0.8724	0.06121	2.01331	0.57483	9.12493	6.80215	1.50773	0.42099	2.46506
Veillonella_rogosae (SGB6956)	0	0.15092	0	0	0	0	0	0	0	0	0	0	0	0	0.02968	0	0	0	0.0573	0	0	0	0	0	0	0	0	0	0	0	0	0	0	0	0	0	0	0	0	0	0	0	0	0.0436	0	0	0
Anaerococcus_obesiensis (SGB6661)	0	0	0	0	0	0	0	0	0	0	0	0	6.88465	0	0	0	0	0	0	0	0	0	0	0	0	0	0	0	0	0	0	0	0	0	0	0	0	0	0	0	0	0	0	0	0	0	0
Anaerococcus_sp_Marseille_P3915 (SGB29506)	0	0	0	0	0	0	0	0	0	0	0	0	0	0	0	0	0	0	0	0	0	0	0	0	0	0	0	0	0	0	0	0	0	0	0	5.28032	0	0	0	0	0	0	0	0	0	0	0
Finegoldia_magna (SGB6686_group)	0	0	0	0	0	0	0	0	0	0	0	0	0.05729	0	0	0	0	0.02422	2.34749	0	0	0	1.163	0	0	0	0	0	0.4371	0	0	0	0	0	0	3.1223	0	0	0	0	0	0	0	0	0.04036	0	0
Parvimonas_SGB6649 (SGB6649)	0.00537	0	0	0	0	0.00024	0	0	0	0	0	0	0	0	0	0	0	0	0	0	0	0	0	0	0	0	0	0	0	0	0	0	0	0	0	0	0	0	0	0	0	0	0	0	0	0	0
Parvimonas_micra (SGB6653)	1.39917	0	0	0	4.3497	0	3.46879	0	0.00436	0	42.0817	0	0	0.00612	0	0	3.22461	0.0484	1.0474	0	3.51591	0	0	0.12199	2.81265	0	0	0	0	0	0	0	0	0	0	0	0	0	0.36045	0.00099	0	7.98517	0	2.19265	0	0	0
Peptoniphilus_harei (SGB6697)	0	0	0	0	0	0	0	0	0	0	0	0	0	0	0.05295	0	0	0	0	0	0	0	0	0	0	0	0	0	0	0	0	0	0	0	0	0	0	0	0	0	0	0	0	0	0	0	0
Peptoniphilus_lacydonensis (SGB6692)	0	0	0	0	0	0	0	0	0	0	0	0	0	0	0	0	0	0	0	0	0	0	0	0	0	0	0	0	0	0	0	0	0	0	0	0.93895	0	0	0	0	0	0	0	0	0	0	0
Fusobacterium_necrophorum (SGB5986)	0	0	0	0	0	0	0	0	0	0.27079	0	0	0	0	0	0	0	0	0	0	0	0	0	0	0	0	0	0	0	0	0	0	0	0	0	0	0	0	0	0.01614	0	0	0	0	0	0	0.00795
Fusobacterium_nucleatum (SGB6001)	0.0048	0.00136	0	0	0.115	0.01941	0	0	0	0	0.02897	0	0	0	0	0	0.05079	0.00243	0.00792	0	0.0051	0.14641	0.02497	0	0.11657	0	0	0	0	0	0.01355	0	0	0	0	0	0	0	0.08812	0.00245	0	0	0	0.00509	0.0049	0	0
Fusobacterium_nucleatum (SGB6007)	0.01858	0.10177	0.10241	0	0.11689	2.88533	0.08494	0.14392	0.65944	0.60805	0.15469	0	0.0009	0.0551	0	0.00077	4.62658	0.62875	2.94791	0	2.4697	4.28279	0.00048	0.13173	1.06773	0	0	0.18924	3.5894	3.8934	0	0	0.00063	0	0.20104	0	0.02715	0	4.38736	0.42054	0.00249	7.6155	0.57407	1.62197	6.71504	0.00365	0.10847
Fusobacterium_nucleatum (SGB6011)	0.0075	0.00035	0	0	0.08133	0.01485	0	0	0	0	0.93744	0	0	0	0	0	0.63753	0	0.01615	0	0.01207	0.01584	0.00126	0.00194	0.06589	0	0	0	0.03141	0.00848	0	0	0	0	0	0	0	0	0.08714	0.00218	0	0.041	0	0.00207	0.02925	0	0.00054
Fusobacterium_nucleatum (SGB6013)	0	0	0	0	0.0043	0	0	0	0	0	0.37327	0	0	0	0	0	0.0515	0	0	0	0	0	0	0	0	0	0	0	0	0	0	0	0	0	0	0	0	0	0	0	0	0	0	0	0	0	0
Fusobacterium_nucleatum (SGB6014)	0.12645	0.00213	0.01747	0	1.6543	0.12851	0	0	0.0195	0	0.05574	0	0	0.00514	0	0	0.21689	0.03527	0.29684	0	0.05025	0.2506	0.00796	0.00336	1.52267	0	0	0.00699	0.47756	0.3811	0	0	0	0	0	0	0	0	1.87352	0.01332	0	0.40959	0	0.13368	0.38587	0	0
Fusobacterium_pseudoperiodonticum (SGB5989)	0	0	0	0	0	0	0	0	0	0	0	0	0	0	0	0	0	0	0.03646	0	0	0	0	0	0.02987	0	0	0	0	0	0	0	0	0.01632	0	0	0	0	0	0	0	0	0	0	0	0	0
GGB4395_SGB6050 (SGB6050)	0	0	0	0	0	0	0	0	0	0	0	0	0	0	0	0.00968	0	0	0	0	0	0	0	0	0	0	0	0	0	0	0	0	0	0	0	0	0	0	0	0	0	0	0	0	0	0	0
GGB4400_SGB6074 (SGB6074)	0	0	0	0	0.00277	0	0	0	0	0	0	0	0	0	0	0	0	0	0	0	0	0	0	0	0	0	0	0	0	0	0	0	0	0	0	0	0	0	0	0	0	0	0	0	0	0	0
Leptotrichia_hongkongensis (SGB6059)	0	0	0	0	0	0	0	0	0.02078	0	0	0	0	0	0	0	0	0	0	0	0	0	0	0	0	0	0	0	0.00314	0.28725	0	0	0	0	0	0	0	0	0	0	0	0	0	0	0	0	0
Leptotrichia_massiliensis (SGB6063)	0	0	0	0	0.01375	0	0	0	0	0	0	0	0	0	0	0	0	0	0	0	0	0	0	0	0	0	0	0	0	0	0	0	0	0	0	0	0	0	0	0	0	0	0	0	0	0	0
Leptotrichia_sp_oral_taxon_215 (SGB6067)	0	0	0	0	0	0	0	0	0	0	0	0	0	0	0.00158	0	0	0	0.02658	0	0	0	0	0	0.00047	0	0	0	0	0	0	0	0	0	0	0	0	0	0	0	0	0	0	0	0	0	0
Leptotrichia_sp_oral_taxon_223 (SGB77498)	0	0.04272	0	0	0	0.00401	0	0	0	0	0	0	0	0	0	0	0	0	0	0	0	0	0	0	0	0	0	0	0	0	0	0	0	0	0	0	0	0	0	0	0	0	0	0	0	0	0
Leptotrichia_trevisanii (SGB6066)	0	0	0	0	0.32917	0	0	0	0	0	0	0	0	0	0	0	0	0	0	0	0	0	0	0	0.05944	0	0	0.06123	0	0	0	0	0	0	0	0	0	0	0	0	0	0	0	0	0	0	0
Leptotrichia_wadei (SGB6055)	0	0	0	0	0	0	0	0	0	0	0	0	0	0	0	0	0.00391	0	0.01302	0	0	0	0	0	0	0	0	0	0	0	0	0	0	0	0	0	0	0	0	0	0	0	0	0.09106	0	0	0
Lautropia_mirabilis (SGB13165)	0	0	0	0	0	0	0	0	0	0	0	0	0	0	0	0	0	0	0	0	0.05029	0	0	0	0	0	0	0	0.01911	0	0	0	0	0	0	0	0	0	0	0	0	0	0	0	0	0	0
Sutterella_wadsworthensis (SGB9283)	0	0	0	0	0	0	0	0	0	0	0	0	0	0	0	0	0	0	0	0	0	0	0	0	0	0	0	0	0	0	0	0	0	0	0	0	0	0	0	0	0	0	0	0	0	0.32433	0
Eikenella_corrodens (SGB9434)	0	0	0	0	0.09464	0	0	0	0	0	0	0	0	0	0	0	0	0	0	0	0.00562	0.20461	0	0	0	0	0	0	0	0	0	0	0	0	0	0	0	0	0	0	0	0.04886	0	0	0	0	0
Kingella_oralis (SGB9422)	0	0	0	0	0	0	0	0	0.08385	0	0	0	0	0	0	0	0	0	0	0	0	0	0	0	0	0	0	0	0	0	0	0	0	0	0	0	0	0	0	0	0	0	0	0	0	0	0
Neisseria_cinerea (SGB9460)	0	0	0	0	0	0	0	0	0	0	0	0	0	0	0	0	0	0	0	0	0	0	0	0	0	0	0	0	0	0	0	0	0	0	0	0	0	0	0	0	0	0	0	0	0	0	0
Neisseria_elongata (SGB9447)	0	0	0	0	0	0	0	0	0	0	0	0	0	0	0	0	0	0	0	0	0	0	0	0	0	0	0	0	0.05068	0	0	0	0	0	0	0	0	0	0	0	0	0	0	0	0	0	0
Neisseria_sicca (SGB9465_group)	0	0	0	0	0	0	0	0	0	0	0	0	0	0	0	0	0	0	0	0	0	0	0	0	0	0	0	0	0	0	0	0	0	0	0	0	0	0	0	0	0	0	0	0	0	0	0
Neisseria_sp_oral_taxon_014 (SGB9463)	0	0	0	0	0	0	0	0	0	0	0	0	0	0	0	0	0	0	0	0	0	0	0	0	0	0	0	0	0	0	0	0	0	0	0	0	0	0	0	0.02511	0	0	0	0	0	0	0
Neisseria_subflava (SGB9450_group)	0	0.01715	0	0	0.00028	0	0	0	0	0	0	0	0	0	0.04353	0.03734	0	0	0	0	0.03742	0	0	0	0.0069	0	0	0	0	0	0	0	0	0	0	0	0	0	0	0	0	0	0	0	0	0	0
GGB6561_SGB9269 (SGB9269)	0	0	0	0	0	0	0	0	0.59956	0	0	0	0	0	0	0	0	0	0	0	0	0	0	0	0	0	0	0	0	0.01231	0	0	0	0	0	0	0	0	0	0	0	0	0	0	0	0	0
Desulfomicrobium_orale (SGB22210)	0	0	0	0	0	0	0	0	0	0	0	0	0	0	0	0	0.22613	0	0	0	0	0	0	0	0	0	0	0	0	0	0	0	0	0	0	0	0	0	0	0	0	0	0	0	0	0	0
Bilophila_wadsworthia (SGB15452)	0	0.01311	0	0	0	0.30466	0	16.4646	0	0	0	0	0.06232	0	0	0	0	0.31456	31.8691	0	0	0	0	0	0	0	0	0	0	5.30496	0	0	0	0	0	0	23.015	0	0	0	0	0	0	2.66074	0	0.31684	0
Desulfovibrio_sp_PG_178_WT_4 (SGB15471)	0	0	0	0	0	0	0	0	0	0	0	0	0	0	0	0	0	0	0	0	0	0	0	0	0	0	0	0	0	0	0	0	0	10.2099	0	0	0.01753	0	0.01695	0	0	0.00824	0	0	0	0	0
Campylobacter_SGB19337 (SGB19337_group)	0	0	0	0	0	0	0	0	0	0	0	0	0.05125	0	0	0	0	0	0	0	0	0	0	0	0	0	0	0	0	0	0	0	0	0	0	0	0	0	0	0	0	0	0	0	0	0	0
Campylobacter_concisus (SGB19351)	0	0	0	0	0	0	0	0	0	0	0	0	0	0	0	0	0	0	0.00791	0	0	0	0	0	0	0	0	0	0	0	0	0	0	0	0	0	0	0	0	0	0	0	0	0	0	0	0
Campylobacter_curvus (SGB19334)	0	0.05447	0	0.2841	0.11376	0.05296	0.00704	0	0	0.1024	0.02258	0	0	0	0	0	0.44738	0	0	0	0.00718	0.99941	0	0	0.00064	0	0	0	0	0	0	0	0	0	0	0	0	0	0	0	0	0.12861	0.05209	0.0065	0	0	0
Campylobacter_gracilis (SGB19300)	0	0.01004	0	0	0.02658	0.02119	0	0	0.00331	0.24415	0	0	0	0.00112	0	0.00234	0.22813	0	0.03352	0	0.00157	0	0	0	0.01893	0	0	1.46998	0.043	0	0	0	0	0.06124	0.02232	0	0	0	0.20323	0.00304	0	0.32439	0	0	0	0	0.14139
Campylobacter_rectus (SGB19315)	0	0	0	0	0	0.0814	0	0	0	0	0	0	0	0	0	0	0.36741	0	0	0	0	0	0	0	0	0	0	0	0	0	0	0	0	0	0	0	0	0	0	0	0	0	0	0	0	0	0
Campylobacter_showae (SGB19322)	0	0	0	0	0	0	0	0	0	0	0	0	0	0	0	0	0	0	0.0016	0	0	0	0	0	0	0	0	0	0	0	0	0	0	0	0	0	0	0	0.00896	0	0	0	0	0	0	0	0
GGB12443_SGB19313 (SGB19313)	0	0.01832	0	0	0	0	0	0	0	0	0	0	0	0	0	0	0	0	0	0	0	0	0	0	0	0	0	0	0	0	0	0	0	0	0	0	0	0	0	0	0	0	0.0113	0	0	0	0
Aeromonas_caviae (SGB9955)	0	0	0	0	0	0.0137	0	11.4423	0	0	0	5.16574	0	0	27.1059	1.41806	0.95715	0	0	0	3.17406	0	0	0	0	0	0	0	0	0.28089	0.026	0	0	0	0	0	0	0	0.01791	0.05465	0	0	0	0	0	0	0
Aeromonas_hydrophila (SGB9954_group)	0	0	0	0	0	0	0	0	0	0	0	0	0	0	0	0	0	0	0	0	0	0	0	0	0	0	0	0	0.2019	0	0	0	0	0	0	0	0.34401	0	0	0	0	0	0	0	0	0	0
Aeromonas_veronii (SGB9947_group)	0	0	0	0	0	0	0	0	0	0	0	0	0	0	0	0	0	0	0	0	0	0	0	0	0	0	0	0	0	0	0	0	0	0	0	0	0	0	0	0	0	0	0	0	0	0	0
Cardiobacterium_hominis (SGB9418)	0	0	0	0	0	0	0	0	0	0	0	0	0	0	0	0	0	0	0	0	0	0	0	0	0	0	0	0.1114	0	0	0	0	0	0	0	0	0	0	0	0	0	0	0	0	0	0	0
Cardiobacterium_valvarum (SGB9416)	0	0	0	0	0.14691	0	0	0	0	0	0	0	0	0	0	0	0	0	0	0	0	0	0	0	0	0	0	0	0	0	0	0	0	0	0	0	0	0	0	0	0	0	0	0	0	0	0
Atlantibacter_hermannii (SGB10047)	0	0	0	0	0	0	0	0	0.55519	0	0	0	0	0	0	0	0	0	0	0	0	0	0	0	0	0	0	0	0	0	0	0	0	0	0.25228	0	0	0	0	0	0	0	0	0	0	0	0
Citrobacter_amalonaticus (SGB10074)	0	0	0	0	0	0	0	0	0	0	0	0	0	0	7.24745	1.03923	0.06827	0	0	0	0	0	0	0	0	0	0	0	0	0	0	0	0	0	1.17259	0	0	0	0	0	0	0	0	0	0	0	0
Citrobacter_farmeri (SGB10075)	0	0	0	0	0	0	0	0	1.65655	0	0	0	0	0	0	0	0	0	0	0	0	0	0	0	0	0	0	0	0	0	0	0	0	0	0	0	0	0	0	0.03199	0	0	0	0	0	0	0
Citrobacter_freundii (SGB10083_group)	0	0.08771	0	0	0	0.14168	0	0	1.34403	0.14853	0	2.23615	0	0.88195	0	0	0	0	0.01883	0	0	0	0	0	0	0	3.06727	2.3129	0.033	0.3307	0	0	0	3.31327	1.31802	0	0.09359	0	0.31143	0	0	0.03576	0	0	0	0	0
Citrobacter_koseri (SGB10079)	0	0	0	0	0	0	0	0	0	0	0	0	0	0	0	0	0	0	0	0.00449	0.52292	0	0	0	0	7.10621	0	0	0	0	0	0	0	0	0	0	0	0	0	0	0	0	0	0	0	0	0
Citrobacter_murliniae (SGB10087)	0	3.68563	0	0	0	0	0	0	0	0	0	0	0	0	0	0	0	0	0.00767	0	0	0	0	0	0	0	0	0	0	0	0	0	0	0	0.01272	0	0	0	0	0	0	0	0	0	0	0	0
Citrobacter_sedlakii (SGB10078)	0	0	0	0	0	0	0	0	0	0	0	0	0	0	0	0	1.8315	0	0	0	0	0	0	0	0	0	0	0	0	0	0.09	0	0	0	0	0	0	0	0	0	0	0	0	0	0	0	0
Enterobacter_hormaechei (SGB10130_group)	0	0.15589	0	0	0	0.73774	0.52178	0	0.02641	0.04937	0	0	0	0	0	0	0	0	0	0	0.93154	0	0	0	0	0	0	0	0.34804	0	0.00326	0.02041	0	0.07268	0	0	0.02573	0	0.10287	0	0.00153	0	0	0	0	0	0
Enterobacter_mori (SGB10132)	0	0	0	0	0	0.18383	0	0	0	0	0	0	0	0	0	0	0	0	0	0	0	0	0	0	0	0	0	0	0	0	0	0	0	0	0	0	0	0	0	0	0	0	0	0	0	0	0
Escherichia_coli (SGB10068)	0.702	2.38061	54.1972	70.4927	18.9945	0.07548	0	0.72476	0.69598	1.464	0.11549	31.114	0	32.0767	26.8972	0.10806	3.05408	29.0053	0.68139	0.00757	16.7276	0	56.9885	11.9287	1.96549	0	23.894	0.12484	2.42735	10.9762	42.4101	0	13.7426	0	4.74535	3.59369	0	0.05521	0.95003	0.9251	53.038	0	0.94348	36.3633	11.4218	33.0563	4.83998
Klebsiella_aerogenes (SGB10116)	0	0	0	0	0	0	0	0	0	0.0251	0	0	0	0	0	35.9142	0	0	0	0	0	0	0	0	0	0	0	0	0	0	0	0	0.00586	81.9198	0.04951	0	0.13461	0	0.19997	42.8439	0.08078	0.05192	0	0	0	0.01151	0
Klebsiella_grimontii (SGB10120)	0.04826	0.00758	0	0	0.24863	0.02255	0	0.03144	0.04255	0	0	5.11141	0	0	0	0.00392	0	0	0.18085	0.15176	0	0	0	0	0.07029	0	14.4879	0	0	0	0	0	0	0	0.00481	0.06696	1.28947	0	0.07239	0.0057	0.47574	0	0	0	0.31177	0	0
Klebsiella_michiganensis (SGB10119)	0.03454	0.16151	0	12.8072	0.00119	4.52838	0	0	0	0.2574	0	4.01899	0	19.5344	0.50438	3.2889	0.00508	0.11715	0.01976	0	4.90142	0.0747	0	0	0	0	0.0598	0	0	0.15429	0.00274	3.01282	2.42792	0	0	0	0	0	0.45132	0.00249	0	16.3821	14.5472	0	0	0.00599	0.29236
Klebsiella_oxytoca (SGB10118)	0	0	0.18305	0.10629	0.01281	0	0	0	0.2048	0	0	0	0	4.24659	0	0	0.14852	0	0	0	0	0	0	0	0	0	0	0	0	0.11303	0.9261	0	0	0	32.519	0	0	0	0	1.3452	0	0	0	0	0	0	0
Klebsiella_pneumoniae (SGB10115)	25.2698	23.6757	0.75126	0.00946	23.3297	0.06431	0.0145	0.24581	27.2184	59.1589	0	33.2637	0	37.4298	4.71411	0.29302	8.75892	0	0	0	10.1657	0.3459	15.8715	9.17599	1.32995	0	17.4453	0	0.81407	0	45.3338	0	0	0	0	0	26.8532	0.00974	0.53347	1.05496	0	0.69936	0	0	0	0.00674	6.13995
Raoultella_ornithinolytica (SGB10124)	0	0	0	0	0	0.24868	0	0	0	0	0	0	0	0	0	0	0	0	0.02401	0	0	0	0	0	0	0	0	3.46	0	0	0	0	0	0	0	0.62527	0	0	0	0	0.36407	0	34.495	0.00297	0	0	0
Hafnia_alvei (SGB10209_group)	0	0	0	0	0	0	0	0	0	0	0	0	0	0	0	0	0	0	0	0	0	0	0	0	0	0	0	0	0	0	0	0	0.02558	0	0	0	0	0	0	0	0	0	0	0	0	0	0
Hafnia_paralvei (SGB10207)	0.04843	6.04103	0	0.21676	0	0.50198	0.06363	44.6461	3.35374	0	0	0	0	0.40147	0	1.30426	0	0	0.05194	0	2.90747	3.93402	0	0	0	0	28.9464	45.5688	0.0014	0	0	0.00676	0.9328	0	0.02468	0.01613	0.00722	14.7706	0.05121	0	13.9904	0	0.1966	0.05547	1.25392	0.22031	0.13088
Morganella_morganii (SGB10028)	0	3.54342	0	0	0	0	0.00409	0	0	0	0	0	0	0	0	0	6.96579	0	0	0	0	0.06443	0.02023	38.7243	0.02801	0	0	0	0.08803	0	0	0	0	0	0	0	0	0	0	0	0	0	0	13.9558	0	0	0
Proteus_mirabilis (SGB9992)	0	0	0	0	0	0	0	0	0.00237	0	0	0	0	0	4.56725	0	0.08189	0	0	0.0128	0	0	0	0	0	0	0	0	0	0	0	0	0	0	0	0	0.03589	0	0	0	0	0	0	0	0	0	0
Proteus_vulgaris (SGB9994)	0	0	0	0	0	0	0	0	0	0	0	0	0	0	0	0	0	0	0.16959	0	0	0	0	0	0	0	0	0	0	0	0	0	0	0	0	0	0	0	0	0	0	0	0	0	0	0	0
Serratia_liquefaciens (SGB10256)	0	0	0	0	0	0	0	0	0	0	0	0	0	0	0	0	0	0.00887	0	0.04762	1.13915	0	0	0	0	0	0	0	0	0	0	0	0	0	0	0	0	0	0	0	0	0	0	0	0	0	0
Serratia_marcescens (SGB10251)	0	0	0	0	0	0	0	0	0	0	0	0	0	0	0	0	0	0	0	86.2961	0	0	0	0.0005	0	0	0	0	0	0	0	0	0	0	0	0	0	0	0	0	0.07596	0	0	0	0	0	0
Aggregatibacter_aphrophilus (SGB9731)	0	0	0	0	0.5669	0	0	0	0	0	0	0	0	0	0	0	0	0	0	0	0	0	0	0	0	0	0	0	0	0.09583	0	0	0.01235	0	0	0	0.16764	0	0.04442	0.47726	0	4.51146	0	0	0	0	0
Aggregatibacter_segnis (SGB9738_group)	0	0	0	0	0	0	0	0	0	0	0	0	0	0	0	0	0	0	0	0	0.35698	0	0	0	0	0	0	0	0	0	0	0	0	0	0	0	0	0	0	0	0	0	0	0.03899	0	0	0.00735
GGB6814_SGB9728 (SGB9728)	0	0	0	0	0	0	0	0	0	0	0	0	0	0	0	0	0	0	0	0	0.00014	0	0	0	0	0	0	0	0	0	0	0	0	0	0	0	0	0	0	0	0	0	0	0	0	0	0
Haemophilus_haemolyticus (SGB9649)	0	0	0	0	0	0	0	0	0	0	0	0	0	0	0	0	0	0	0	0	0	0	0	0	0	0	0	0	0	0	0	0	0	0	0	0	0	0	0	0	0	0	0	0	0	0	0
Haemophilus_influenzae (SGB9648_group)	0	0	0	0	0	0	0	0	0	0	0	0	0	0	0	0	0	0	0	0	0	0	0	0	0	0	0	0	0	0	0	0	0	0	0	0	0	0	0	0	0	0	0	0	0	0	0
Haemophilus_parahaemolyticus (SGB9632)	0	0	0	0	0	0	0	0	0	0	0	0	0	0	0.01197	0	0	0	0	0	0	0	0	0	0	0	0	0	0	0	0	0	0	0	0	0	0	0	0	0	0	0	0	0	0	0	0
Haemophilus_parainfluenzae (SGB9712_group)	0	0.01547	0	0	0	0.02305	0	0.43053	0.50241	0	0	0	0	0	0.12841	0.00588	0	0.02304	2.55239	0	0.71412	0	0	0	0.01974	0	0	0.01722	0.05849	0.25459	0	0	0	0	0.07099	0	0.01699	0	0	0	0	0.00941	0.61931	0	0	0	0.00181
Haemophilus_paraphrohaemolyticus (SGB9634)	0	0	0	0	0	0	0	0	0	0	0	0	0	0	0	0	0	0	0	0	0	0	0	0	0	0	0	0	0	0	0	0	0	0	0	0	0	0	0	0	0	0	0	0	0	0	0
Haemophilus_pittmaniae (SGB9656)	0	0	0	0	0	0.01223	0	0	0	0	0	0	0	0	0	0	0	0	0	0	0	0.8543	0	0	0	0	0	0	0	0	0	0	0	0	0	0	0	0.27084	0	0	0	0	0	0	0	0	0
Acinetobacter_johnsonii (SGB10398)	0	0	0	0	0.01156	0	0	0	0	0	0	0	0	0	0	0	0	0	0	0	0	0	0	0	0	0	0	0	0	0	0	0	0	0	0	0	0	0	0	0	0	0	0	0	0	0	0
Moraxella_lacunata (SGB10428)	0	0	0	0	0.00767	0	0	0	0	0	0	0	0	0	0	0	0	0	0	0	0	0	0	0	0	0	0	0	0	0	0	0	0	0	0	0	0	0	0	0	0	0	0	0	0	0	0
Pseudomonas_aeruginosa (SGB12320)	0	0.79259	0	7.83034	0	0.21254	0.02024	0.00955	0	0	0	13.1954	0	0.00768	0	0	5.27031	0	0	0	1.94874	0.05453	12.7549	0	0	0	0	0	0.83757	0	0	1.13203	0	0	0	0	0	0	0	0	0	0	0	0	0	0	0
Pseudomonas_citronellolis (SGB12328)	0	0	0	0	0	0	0	0	0	0	0	0	0	0	0	0	0	0	0	0	0	0	0	0	0	0	0	0	0	0	0	0	0	0	0	0	0	0	0	0	0	0	0	0	0	0	0
Pseudomonas_fluorescens (SGB12158)	0	0	0	0	0	0	0	0	0	0	0	0	0	0	0	0	0	0	0	0	0	0	0	0	0	0	0	0	0	0	0	0	0	0	0	0	0	0	0	0	0	0	0	0	0	0	0
Pseudomonas_fragi (SGB12106)	0	0	0	0	0	0	0	0	0	0	0	0	0	0	0	0	0	0	0	0	0	0	0	0	0	0	0	0	0	0	0	0	0.00289	0	0	0	0	0	0	0	0	0	0	0	0	0	0
Pseudomonas_fragi (SGB12107)	0	0	0	0	0	0	0	0	0	0	0	0	0	0	0	0	0	0	0	0	0	0	0	0	0	0	0	0	0	0	0	0	0.50703	0	0	0	0	0	0	0	0	0	0	0	0	0	0
Pseudomonas_fragi (SGB12108)	0	0	0	0	0	0	0	0	0	0	0	0	0	0	0	0	0	0	0	0	0	0	0	0	0	0	0	0	0	0	0	0	1.0135	0	0	0	0	0	0.01546	0	0	0	0	0	0	0	0.00112
Stenotrophomonas_maltophilia (SGB12459_group)	0	0	0	0	0	0	0	0	0	0	0	0	0	0.00159	0	0	0	0	0	0	0	0	0	0	0	32.6571	0	0	0	0	0	0	0	0	0	0	0	0	0	0	0	0	0	0	0	0	0
Treponema_SGB69443 (SGB69443)	0	0	0	0	0.00607	0	0	0	0	0	0	0	0	0	0	0	0.007	0	0	0	0	0	0	0	0	0	0	0	0	0	0	0	0	0	0	0	0	0	0	0	0	0	0	0	0	0	0
Treponema_maltophilum (SGB3589)	0	0	0	0	0	0	0	0	0	0	0	0	0	0	0	0	0.13754	0	0	0	0	0	0	0	0	0	0	0	0	0	0	0	0	0	0	0	0	0	0	0	0	0	0	0	0	0	0
Treponema_sp_Marseille_Q4130 (SGB80266)	0	0	0	0	0.00145	0	0	0	0	0	0	0	0	0	0	0	0.00028	0	0	0	0	0	0	0	0	0	0	0	0	0	0	0	0	0	0	0	0	0	0	0	0	0	0	0	0	0	0
Treponema_vincentii (SGB3602)	0	0	0	0	0	0	0	0	0	0	0	0	0	0	0	0	0.06648	0	0	0	0	0	0	0	0	0	0	0	0	0	0	0	0	0	0	0	0	0	0	0	0	0	0	0	0	0	0
Fretibacterium_fastidiosum (SGB17525)	0	0	0	0	1.45939	0	0	0	0	0	0	0	0	0	0	0	0.36241	0	0	0	0	0	0	0.04967	0	0	0	0	0	0	0	0	0	0	0	0	0	0	0	0	0	0	0	0	0	0	0
GGB10852_SGB17523 (SGB17523)	0.05117	0	0	0	7.32499	0	0	0	0	0	0	0	0	0	0	0	0.46228	0	0	0	0	0	0	0	0	0	0	0	0	0	0	0	0	0	0	0	0	0	0	0	0	0	0	0	0	0	0
Pyramidobacter_piscolens (SGB15497)	0	0	0	0	0.0016	0.82102	0	0	0	0.01661	0	0	0.0608	0.19129	0	0	4.97133	0	0	0	0	0	0.02659	1.70676	25.6698	0	0	0	0.00311	0	0	0	0	0	0.00546	0	0	0	0	47.66	0	0	0	0	0	0.10298	0
Synergistes_jonesii (SGB15505)	0	0	0	0	1.10167	0	0	0	0	0	0	0	0	0	0	0	0	0	0	0	0	0	0	0	0	0	0	0	0	0	0	0	0	0	0	0	0	0	0	0	0	0	0	0	0	0	0
Mycoplasma_salivarium (SGB5934)	0	0	0	0	0	0	0	0	0	0	0	0	0	0	0	0	0.40368	0	0	0	0	0	0	0	0	0	0	0	0	0	0	0	0	0	0	0	0	0	0	0	0	0	0	0	0	0	0
Akkermansia_muciniphila (SGB9226)	0	0	0	0	0	0	0	0	0	0	0	0	0	0	0	0	0	0	0	0	0	0	0	0	0	0	0	0	0	0	0	0	0	0	0	0	0	0	0	0	0	0	0	0.04142	0	0	0

## Sheet: Supplementary table 4
	SRR10359462	SRR10359461	SRR10359460	SRR10359459	SRR10359458	SRR10359456	SRR10359455	SRR10359454	SRR10359453	SRR10359452	SRR10359451	SRR10359450	SRR10359449	SRR10359448	SRR10359447	SRR10359445	SRR10359444	SRR10359443	SRR10359442	SRR10359441	SRR10359440	SRR10359439	SRR10359438	SRR10359437	SRR10359436	SRR10359434	SRR10359433	SRR10359432	SRR10359431	SRR10359430	SRR10359429	SRR1920983	SRR1920981	SRR1920975	SRR1920973	SRR1920970	SRR1920968	SRR1920966	SRR1920962	SRR1920952	SRR1920941	SRR1920930	SRR1920928	SRR1920925	SRR1920922	SRR1920920	SRR6877527	SRR6877526	SRR6877525
GGB1567_SGB2154(SGB2154)	0	0	0	0	0	0	0	0	0	0	0	0	0	0	0	0	0	0	0	0	0	0	0	0	0	0	0	0	0	0	0	0	0	0	0	0	0	0	0	0	0	0	0	0	0	0	0	0	0.79047
Actinomyces_SGB17154(SGB17154)	0	0	0	0	0	0	0	0	1.4285	0	0	0	0	0	0	0	0	0	0	0	0	0	0	0	0	0	0	0	0	0	0	0	0	0	0	0	0	0	0	0	0	0	0	0	0	0	0	0	0
Actinomyces_SGB17168(SGB17168)	0	0	0	0	0	0	0	0	1.68959	0	0	0	0	0	0	0	0	0	0	0	0	0	0	0	0	0	0	0	0	0	0	0	0	0	0	0	0	0	0	0	0	0	0	0	0	0	0	0	0
Actinomyces_gerencseriae(SGB15874)	0	0	0	0	0	0	0	0	0	0	0	0	0	0	0	0.13477	0	0.07282	0	0	0	0	0	0	0	0	0	0	0	0	0	0	0	0	0	0	0	0	0	0	0	0	0	0	0	0	0	0	0
Actinomyces_graevenitzii(SGB17130)	0	0	0	0	0	0	0	0	0.80171	0	0	0	0	0	0	0	0	0	0	0	0	0	0	0	0	0	0	0	0	0	0	0	0	0	0	0	0	0	0	0	0	0	0	0	0	0	0	0	0
Actinomyces_haliotis(SGB61276)	0	0	0	0	0	0	0	0	0	0	0	0	0	0	0	0	0	0	0	0.00969	0	0	0	0	0	0	0	0	0	0	0	0	0	0	0	0	0	0	0	0	0	0	0	0	0	0	0	0	0
Actinomyces_ihuae(SGB17194)	0	0	0	0	0	0	0	0	0	0	0	0	0	0	0	0	0.01151	0	0	0	0	0	0	0	0	0	0	0	0	0	0	0	0	0	0	0	0	0	0	0	0	0	0	0	0	0	0	0	0
Actinomyces_naeslundii(SGB15888)	0	0	0	0	0	0	0	0	0	0	0	0	0	7.17006	0	0	0	0.00152	0	0	0	0	0	0	0	0	0	0	0	0	0	0	0	0	0	0	0	0	0	0	0	0	0	0	0	0	0	0	0
Actinomyces_radicidentis(SGB15891)	0	0	0	0	0	0	0	0	0	0	0	0	0	0	0	0	0	0	0	0.26726	0	0	0	0	0	0	0	0	0	0	0	0	0	0	0	0	0	0	0	0	0	0	0	0	0	0	0	0	0
Actinomyces_sp_ICM47(SGB17167)	0	0	0	0	0	0.01158	0	0	2.49908	0	0	0	0	0	0	0	0	0	0	0	0	0	0	0	0	0	0	0	0	0	0.0139	0	0	0	0	0	0	0	0	0	0	0	0	0	0	0	0	0	0
Actinomyces_sp_ICM58(SGB17169)	0	0	0	0	0	0	0	0	0.24879	0	0	0	0	0	0	0	0	0	0	0	0	0	0	0	0	0	0	0	0	0	0	0	0	0	0	0	0	0	0	0	0	0	0	0	0	0	0	0	0
Actinomyces_sp_S6_Spd3(SGB17132_group)	0	0	0	0	0	0	0	0	0.20066	0	0	0	0	0	0	0	0	0	0	0	0	0	0	0	0	0	0	0	0	0	0	0	0	0	0	0	0	0	0	0	0	0	0	0	0	0	0	0	0
Trueperella_pyogenes(SGB17137)	0	0	0	0	0	0.00037	0	0	0.01603	0	0	0	0	0	0	0	0	0	0	0	0	0	0	0	0	0.02299	0	0	0	0	0	0	0	0	0	0	0	0	0	0	0	0	0	0	0	0	0	0	0
Aeriscardovia_aeriphila(SGB17299)	0	0	0	0	0	0	0	0	0	0	0	0	0	0	0	0	0	0	0	0	0	0	0	0	0	0	0	0	0	0	0	0	0	0	0	0	0	0	0	0	0	0	0	0	0	0	0	0.01709	0
Bifidobacterium_adolescentis(SGB17244)	0	0	0	0	0	0	0	0	0	0	0	0	0	0	0	0	0	0	0	0	0	0	0	0	0	0	0	0	0	0	0	0	0	0	0	0	0	0	0	0	0	0	0	0	0	0	0	2.90564	1.14995
Bifidobacterium_animalis(SGB17278)	0	5.11453	0	0	0	0	0.01	0	0	0	0	2.60293	0	0	0	0	0	0	0	0	0	0	0	0.0187	0	0.08607	0	0	3.15569	0	52.2987	0	0	0	0	0	0	0	0	0	0	0	0	0	0	0	0	0.00919	0
Bifidobacterium_bifidum(SGB17256)	0	0	0	0	0	0	0.0181	0	0	0	0	0	0	0	0	0	0	0	0	0	0	0	0	0	0	0	0	0	0	0	0	0	0	0	0	0	0	0	0	0	0	0	0	0	0	0	32.9814	8.45779	0.26684
Bifidobacterium_breve(SGB17247)	0	0	0	0	0	0	0.04622	0	0	0	0	0	0	0	0	0	0	0	0	0	0	0	0	0	0	0	0	0	0	0	0	0	0	0	0	0	0	0	0	0	0	0	0	0	0	0	0	1.24519	0
Bifidobacterium_gallicum(SGB17285)	0	0	0	0	0	0	0	0	0	0	0	0	0	0	0	0	0	0	0	0	0	0	0	0	0	0	0	0	0	0	0	0	0	0	0	0	0	0	0	0	0	0	0	0	0	0	0	0.00973	0
Bifidobacterium_longum(SGB17248)	0	0	0	0	0	0	0	0	0	0	0	0	0	0	0	0	0	0	0	0	0	0	0	0	0	0	0	0	0	0	0	0	0	0	0	0	0	0	0	0	0	0	0	0	0	0	0	0.15137	0.14793
Bifidobacterium_parmae(SGB17259)	0	0	0	0	0	0	0	0	0	0	0	0	0	0	0	0	0	0	0	0	0	0	0	0	0	0	0	0	0	0	0	0	0	0	0	0	0	0	0	0	0	0	0	0	0	0	0	0.00366	0
Bifidobacterium_tsurumiense(SGB17290)	0	0	0	0	0	0	0	0	0	0	0	0	0	0	0	0	0	0	0	0	0	0	0	0	0	0	0	0	0	0	0	0	0	0	0	0	0	0	0	0	0	0	0	0	0	0	0	0.08962	0
Bombiscardovia_coagulans(SGB17298)	0	0	0	0	0	0	0	0	0	0	0	0	0	0	0	0	0	0	0	0	0	0	0	0	0	0	0	0	0	0	0	0	0	0	0	0	0	0	0	0	0	0	0	0	0	0	0	0.11674	0
Gordonia_bronchialis(SGB15786)	0	0	0	0	0	0	0	0	0	0	0	0	0	0	0	0	0	0	0	0	0	0	0	0	0	0	0	0	0	0	0	0	0	0	0	0	0	0	0	1.0902	0	0	0	0	0	0	0	0	0
GGB2722_SGB3663(SGB3663)	0	0	0	0	0	0	0	0	0	0	0	0	0	0	0	0	0	0	0	0	0	0	0	0	0	0.00445	0	0	0	0	0	0	0	0	0	0	0	0	0	0	0	0	0	0	0	0	0	0	0
Kytococcus_sedentarius(SGB17151)	0	0	0	0	0	0.00236	0	0	0	0	0	0	0	0	0	0	0	0	0	0	0	0	0	0	0	0	0	0	0	0	0	0	0	0	0	0	0	0	0	0	0	0	0	0	0	0	0	0	0
Microbacterium_ginsengisoli(SGB16909)	0	0	0	0	0	0	0	0	0	0	0	0	0	0	0	0	0	0.02438	0	0	0	0	0	0	0	0	0	0	0	0	0	0	0	0	0	0	0	0	0	0	0	0	0	0	0	0	0	0	0
Micrococcus_luteus(SGB16676)	0	0	0	0	0	0	0	0	0	0	0	0	0	0	0	0	0	0	0	0	0	0	0	0	0	0	0	0	0	0	0	0	0	0	0	0	0	0	0	0	0	0	0	0	0	0	0	0.10401	0
Rothia_mucilaginosa(SGB16971)	0	0	0	0	0	0	0	0	0.8849	0	0	0	0	0	0	0	0	0	0	0	0	0	0	0	0	0	0	0	0	0	0.11396	0	0	0	0	0	0	0.23007	0	15.4631	0.02024	0	0	0	0	0	0	0	0
Rothia_mucilaginosa(SGB16986)	0	0	0	0	0	0.04319	0	0	0	0	0	0	0	0	0	0	0	0	0	0	0	0	0	0	0	0.016	0	0	3.29506	0	0.00677	0	0	0	0	0	0	0	0	0	0	0	0	0	0	0	0	0	0
Cellulosimicrobium_cellulans(SGB16053)	0	0	0	0	0	0	0	0	0	0	0	0	0	0	0	0	0	0	0	0	0	0	0	0	0	0	0	0	0	0	0	0	0	0	0	0	0	0	0	0	0	0	0	0	0.68857	0	0	0	0
Isoptericola_variabilis(SGB17153_group)	0	0	0	0	0	0.00321	0	0	0.44274	0	0	0	0	0	0	0	0	0	0	0	0	0	0	0	0	0	0	0	1.2854	0	0	0	0	0	0	0	0	0	0	0	0	0	0	0	0	0	0	0	0
Acidipropionibacterium_acidipropionici(SGB16957)	0	0	0	0	0	0	0	0	0	0	0	0	0	0	0	0	0	0	0	7.05087	0	0	0	0	0	0	0	0	0	0	0	0	0	0	0	0	0	0	0	0	0	0	0	0	0	0	0	0	0
Cutibacterium_acnes(SGB16955)	0	0	0	0	0	0	0	0	0	0	0	0	0	0	0	0	0	0	0	0	0	0	0	0	0	0.79167	0	0	6.23879	0	0.02143	0	0	0	0	0	0	0	0	0	0	0	0	0	0	0	13.3254	5.94635	0
Lancefieldella_parvula(SGB964)	0	0	0	0	0	0	0	0	0	0	0	0	0	0	0	0	0	0	0	0	0	0	0	0	0	0.11859	0	0	0	0	0	0	0	0	0	0	0	0	0	0	0	0	0	0	0	0	0	0	0
Lancefieldella_parvula(SGB969)	0	0	0	0	0	0	0	0	0.5504	0	0	0	0	0	0	0	0	0	0	0	0	0	0	0	0	0.01323	0	0	0	0	0	0	0	0	0	0	0	0	0	7.34882	0	0	0	0	0	0	0	0	0
Collinsella_aerofaciens(SGB14546_group)	0	0	0	0	0	0	0	0	0	0	0	0	0	0	0	0	0	0	0	0	0	0	0	0	0	0	0	0	0	0	0	0	0	0	0	0	0	0	0	0	0	0	0	0	0	0	0	0	1.07224
Eggerthella_lenta(SGB14809)	0	0	0	0	0	0	0	0	0	0	0	0.9469	0	0	0	0	0	0	0	0	0	0	0	0	0	0	0	0	0	0	0	0	0	0	0	0	0	0	0	0	0	0	0	0	0	0	0	0	0
Eggerthella_sinensis(SGB14810)	0	0	0	0	0	0	0	0	0	0	0	0	0	0	0	0	0	0	0	0	0	0	0	0	0	0	0	0	0	0	2.84055	0	0	0	0	0	0	0	0	0	0	0	0	0	0	0	0	0	0
Paraeggerthella_hongkongensis(SGB14804)	0	0	0	0	0.37944	0	0	0	0	0	0	0	0	0	0	0	0	0	0	0	0	0	0	0	0	0	0	0	0	0	0	0	0	0	0	0	0	0	0	0	0	0	0	0	0	0	0	0	0
Slackia_exigua(SGB14784)	0	0	0	0	0	0	0	0	0	0	0	0	0	0	0	0	0	0	0	0	0	0	0	0	0	0.09051	0	0	0	0	0	0	0	0	0	0	0	0	0	0	0	0	0	0	0	0	0	0	0
Bacteria_unclassified_SGB41589(SGB41589)	0	0	0	0	0	0	0	0	0	0	0	0	0	0	0	0	0	0	0	0	0	0	0	0	0	0	0	0	0	0	0	0	0	0	0	0	0	0	0	0	0	0	0	0	0	0	0	0.10219	0
bacterium_1xD42_87(SGB29426)	0	0	0	0	0	0	0	0	0	0	0	0	0	0	0	0	0	0	0	0	0	0	0	0	0	0	0	0	0	0	0	0	0	0	0	0	0	0	0	0	0	0	0	0	0	0	0	0.00504	0
bacterium_c_19(SGB77368)	0	0	0	0	0	0	0	0	0	0	0	0	0	0	0	0	0	0	0	0	0	0	0	0	0	0	0	0	0	0	0	0	0	0	0	0	0	0	0	0	0	0	0	0	0	0	0	0.05112	0
Bacteroidaceae_bacterium(SGB1469)	0	0	0	0	0	0	0	0	5.95296	0	0	0	0	0	0	0	0	0	0	0	0	0	0	0	0	0	0	0	0	0	0	0	0	0	0	0	0	0	0	0	0	0	0	0	0	0	0	0	0
Bacteroidaceae_bacterium(SGB21582)	0	0	0	0	0	0	0	0	0	0	0	0	0	0	0	0	0	0	0	0	0	0	0	0	0	0	0	0	0	0	0	0	0	0	0	0	0	0	0	0	0	0	0	0	0	0	0	1.92183	0
Bacteroidaceae_unclassified_SGB1468(SGB1468)	0	0	0	0	0	0	0	0	0	0	0	0	0	0	0	0	0	0	0	0	0	0	0	0	0	0.04864	0	0	0	0	0	0	0	0	0	0	0	0.95974	0	0	0	0	0	0	0	0	0	0	0
Bacteroides_acidifaciens(SGB27814)	0	0	0	0	0	0	0	0	0	0	0	0	0	0	0	0	0	0	0	0	0	0	0	0	0	0	0	0	0	0	0	0	0	0	0	0	0	0	0	0	0	0	0	0	0	0	0	1.61586	0
Bacteroides_caccae(SGB1877)	0	0	0	0	0	0	0	0	0	0	0	0	0	0	0	0	0	0	0	0	0	0	0	0	0	0	0	0	0	0	0	0	0	0	0	0	0	0	0	0	0	0	0	0	0	0	0	0.18063	0.20235
Bacteroides_caecimuris(SGB1863)	0	0	0	0	0	0	0	0	0	0	0	0	0	0	0	0	0	0	0	0	0	0	0	0	0	0	0	0	0	0	0	0	0	0	0	0	0	0	0	0	0	0	0	0	0	0	0	0.3449	0
Bacteroides_cellulosilyticus(SGB1844)	0	0	0	0	0	0	0	0	0	0	0	0	0	0	0	0	0	0	0	0	0	0	0	0	0	0	0	0	0	0	0	0	0	0	0	0	0	0	0	0	0	0	0	0	0	0	0	0.24221	2.66995
Bacteroides_eggerthii(SGB1829)	0	0	0	0	0	0	0	0	0	0	0	0	0	0	0	0	0	0	0	0	0	0	0	0	0	0	0	0	0	0	0	0	0	0	0	0	0	0	0	0	0	0	0	0	0	0	0	0.22676	0
Bacteroides_faecis(SGB1860)	0	0	0	0	0	0	0	0	0	0	0	0	0	0	0	0	0	0	0	0	0	0	0	0	0	0	0	0	0	0	0	0	0	0	0	0	0	0	0	0	0	0	0	0	0	0	0	0	0.6004
Bacteroides_fragilis(SGB1855_group)	0	0	0	0	58.6063	0.00218	0	0	0.13211	0.03763	0	0	0	0	0	0	0	0	0	0	0	0	0	0	0	0	0	0	0	0	0	0	0	0	0	0	0	0	0	0	0	0	0	0	0	0	0	0.03105	0
Bacteroides_heparinolyticus(SGB21589)	0	0	0	0	0	0	0	0	1.48676	0	0	0	0	0	0	0	0	0	0	0	0	0	0	0	0	0	0	0	0	0	0	0	0	0	0	0	0	0	0	0	0	0	0	0	0	0	0	0	0
Bacteroides_ovatus(SGB1871)	0	0	0	0	0	0	0	0	0	0	0	0	0	0	0	0	0	0	0	0	0	0	0	0	0	0	0	0	0	0	0	0	0	0	0	0	0	0	0	0	0	0	0	0	0	0	0	0.22973	1.27513
Bacteroides_salyersiae(SGB1857)	0	0	0	0	0	0	0	0	0	0	0	0	0	0	0	0	0	0	0	0	0	0	0	0	0	0	0	0	0	0	0	0	0	0	0	0	0	0	0	0	0	0	0	0	0	0	0	0	0.51818
Bacteroides_sp_An19(SGB1917)	0	0	0	0	0	0	0	0	0	0	0	0	0	0	0	0	0	0	0	0	0	0	0	0	0	0	0	0	0	0	0	0	0	0	0	0	0	0	0	0	0	0	0	0	0	0	0	0.14347	0
Bacteroides_sp_An322(SGB1915)	0	0	0	0	0	0	0	0	0	0	0	0	0	0	0	0	0	0	0	0	0	0	0	0	0	0	0	0	0	0	0	0	0	0	0	0	0	0	0	0	0	0	0	0	0	0	0	0.17755	0
Bacteroides_stercoris(SGB1830_group)	0	0	0	0	0	0	0	0	0	0	0	0	0	0	0	0	0	0	0	0	0	0	0	0	0	0	0	0	0	0	0	0	0	0	0	0	0	0	0	0	0	0	0	0	0	0	0	0.19241	0.34609
Bacteroides_thetaiotaomicron(SGB1861)	0	0	0	0	0	0	0	0	0	0	0	0	0	0	0	0	0	0	0	0	0	0	0	0	0	0	0	0	0	0	0	0	0	0	0	0	0	0	0	0	0	0	0	0	0	0	0	0.08687	0
Bacteroides_uniformis(SGB1836_group)	0	0	0	0	0	0	0	0	0	0	0	0	0	0	0	0	0	0	0	0	0	0	0	0	0	0	0	0	0	0	0	0	0	0	0	0	0	0	0	0	0	0	0	0	0	0	1.39688	1.87049	4.78677
Bacteroides_xylanisolvens(SGB1867)	0	0	0	0	0	0	0	0	0	0	0	0	0	0	0	0	0	0	0	0	0	0	0	0	0	0	0	0	0	0	0	0	0	0	0	0	0	0	0	0	0	0	0	0	0	0	0	0.25276	1.15463
Bacteroidales_bacterium(SGB27761)	0	0	0	0	0	0	0	0	0	0	0	0	0	0	0	0	0	0	0	0	0	0	0	0	0	0	0	0	0	0	0	0	0	0	0	0	0	0	0	0	0	0	0	0	0	0	22.5771	6.77225	0
Bacteroidales_unclassified_SGB1954(SGB1954)	0	0	0	0	0	0	0	0	0	0	0	0	0	0	0	0	0	0	0	0	0	0	0	0	0	0	0	0	0	0	0	0	0	0	0	0	0	0	0	0	0	0	0	0	0	0	0	0.03213	0
GGB1514_SGB2094(SGB2094)	0	0	0	0	0	0	0	0	0	0	0	0	0	0	0	0	0	0	0	0	0	0	0	0	0	0	0	0	0	0	0	0	0	0	0	0	0	0	0	0	0	0	0	0	0	0	0	0	0.04471
GGB24132_SGB35935(SGB35935)	0	0	0	0	0	0	0	0	0	0	0	0	0	0	0	0	0	0	0	0	0	0	0	0	0	0	0	0	0	0	0	0	0	0	0	0	0	0	0	0	0	0	0	0	0	0	0	2.01238	0
GGB24146_SGB35950(SGB35950)	0	0	0	0	0	0	0	0	0	0	0	0	0	0	0	0	0	0	0	0	0	0	0	0	0	0	0	0	0	0	0	0	0	0	0	0	0	0	0	0	0	0	0	0	0	0	0	0.00356	0
GGB24149_SGB35953(SGB35953)	0	0	0	0	0	0	0	0	0	0	0	0	0	0	0	0	0	0	0	0	0	0	0	0	0	0	0	0	0	0	0	0	0	0	0	0	0	0	0	0	0	0	0	0	0	0	0	0.57323	0
GGB27872_SGB40306(SGB40306)	0	0	0	0	0	0	0	0	0	0	0	0	0	0	0	0	0	0	0	0	0	0	0	0	0	0	0	0	0	0	0	0	0	0	0	0	0	0	0	0	0	0	0	0	0	0	0	0.08152	0
GGB27873_SGB40307(SGB40307)	0	0	0	0	0	0	0	0	0	0	0	0	0	0	0	0	0	0	0	0	0	0	0	0	0	0	0	0	0	0	0	0	0	0	0	0	0	0	0	0	0	0	0	0	0	0	0	0.15523	0
GGB27876_SGB40310(SGB40310)	0	0	0	0	0	0	0	0	0	0	0	0	0	0	0	0	0	0	0	0	0	0	0	0	0	0	0	0	0	0	0	0	0	0	0	0	0	0	0	0	0	0	0	0	0	0	0	0.32433	0
GGB27885_SGB40319(SGB40319)	0	0	0	0	0	0	0	0	0	0	0	0	0	0	0	0	0	0	0	0	0	0	0	0	0	0	0	0	0	0	0	0	0	0	0	0	0	0	0	0	0	0	0	0	0	0	0	0.00188	0
GGB27890_SGB40324(SGB40324)	0	0	0	0	0	0	0	0	0	0	0	0	0	0	0	0	0	0	0	0	0	0	0	0	0	0	0	0	0	0	0	0	0	0	0	0	0	0	0	0	0	0	0	0	0	0	0	0.24636	0
GGB27892_SGB40326(SGB40326)	0	0	0	0	0	0	0	0	0	0	0	0	0	0	0	0	0	0	0	0	0	0	0	0	0	0	0	0	0	0	0	0	0	0	0	0	0	0	0	0	0	0	0	0	0	0	0	0.07563	0
GGB27893_SGB40327(SGB40327)	0	0	0	0	0	0	0	0	0	0	0	0	0	0	0	0	0	0	0	0	0	0	0	0	0	0	0	0	0	0	0	0	0	0	0	0	0	0	0	0	0	0	0	0	0	0	0	0.23408	0
Phocaeicola_coprocola(SGB1891_group)	0	0	0	0	0	0	0	0	0	0	0	0	0	0	0	0	0	0	0	0	0	0	0	0	0	0	0	0	0	0	0	0	0	0	0	0	0	0	0	0	0	0	0	0	0	0	0	0.09531	0
Phocaeicola_dorei(SGB1815)	0	0	0	0	0	0	0	0	0	0	0	0	0	0	0	0	0	0	0	0	0	0	0	0	0	0	0	0	0	0	0	0	0	0	0	0	0	0	0	0	0	0	0	0	0	0	0	0.83308	0.91915
Phocaeicola_massiliensis(SGB1812)	0	0	0	0	0	0	0	0	0	0	0	0	0	0	0	0	0	0	0	0	0	0	0	0	0	0	0	0	0	0	0	0	0	0	0	0	0	0	0	0	0	0	0	0	0	0	0	0.09735	1.7584
Phocaeicola_plebeius(SGB1903_group)	0	0	0	0	0	0	0	0	0	0	0	0	0	0	0	0	0	0	0	0	0	0	0	0	0	0	0	0	0	0	0	0	0	0	0	0	0	0	0	0	0	0	0	0	0	0	0	0.32533	0.20588
Phocaeicola_salanitronis(SGB1916)	0	0	0	0	0	0	0	0	0	0	0	0	0	0	0	0	0	0	0	0	0	0	0	0	0	0	0	0	0	0	0	0	0	0	0	0	0	0	0	0	0	0	0	0	0	0	0	0.00682	0
Phocaeicola_vulgatus(SGB1814)	0	0	0	0	0	0	0	0	0	0	0	0	0	0	0	0	0	0	0	0	0	0	0	0	0	0	0	0	0	0	0	0	0	0	0	0	0	0	0	0	0	0	0	0	0	0	0	0.94072	5.42929
Barnesiella_intestinihominis(SGB1965)	0	0	0	0	0	0	0	0	0	0	0	0	0	0	0	0	0	0	0	0	0	0	0	0	0	0	0	0	0	0	0	0	0	0	0	0	0	0	0	0	0	0	0	0	0	0	0	0.25963	0.83228
Duncaniella_dubosii(SGB2089)	0	0	0	0	0	0	0	0	0	0	0	0	0	0	0	0	0	0	0	0	0	0	0	0	0	0	0	0	0	0	0	0	0	0	0	0	0	0	0	0	0	0	0	0	0	0	0	1.73899	0
Duncaniella_freteri(SGB27768)	0	0	0	0	0	0	0	0	0	0	0	0	0	0	0	0	0	0	0	0	0	0	0	0	0	0	0	0	0	0	0	0	0	0	0	0	0	0	0	0	0	0	0	0	0	0	0	0.01347	0
Duncaniella_muris(SGB21446)	0	0	0	0	0	0	0	0	0	0	0	0	0	0	0	0	0	0	0	0	0	0	0	0	0	0	0	0	0	0	0	0	0	0	0	0	0	0	0	0	0	0	0	0	0	0	1.64042	2.79059	0
GGB14014_SGB21441(SGB21441)	0	0	0	0	0	0	0	0	0	0	0	0	0	0	0	0	0	0	0	0	0	0	0	0	0	0	0	0	0	0	0	0	0	0	0	0	0	0	0	0	0	0	0	0	0	0	14.1901	5.91871	0
GGB1511_SGB2091(SGB2091)	0	0	0	0	0	0	0	0	0	0	0	0	0	0	0	0	0	0	0	0	0	0	0	0	0	0	0	0	0	0	0	0	0	0	0	0	0	0	0	0	0	0	0	0	0	0	0	0.15148	0
Muribaculaceae_bacterium_Isolate_013_NCI(SGB27767)	0	0	0	0	0	0	0	0	0	0	0	0	0	0	0	0	0	0	0	0	0	0	0	0	0	0	0	0	0	0	0	0	0	0	0	0	0	0	0	0	0	0	0	0	0	0	0	2.37734	0
Muribaculaceae_bacterium_Isolate_110_HZI(SGB21445)	0	0	0	0	0	0	0	0	0	0	0	0	0	0	0	0	0	0	0	0	0	0	0	0	0	0	0	0	0	0	0	0	0	0	0	0	0	0	0	0	0	0	0	0	0	0	0	1.48549	0
Muribaculaceae_bacterium(SGB21431)	0	0	0	0	0	0	0	0	0	0	0	0	0	0	0	0	0	0	0	0	0	0	0	0	0	0	0	0	0	0	0	0	0	0	0	0	0	0	0	0	0	0	0	0	0	0	0	0.19655	0
Muribaculaceae_bacterium(SGB27763)	0	0	0	0	0	0	0	0	0	0	0	0	0	0	0	0	0	0	0	0	0	0	0	0	0	0	0	0	0	0	0	0	0	0	0	0	0	0	0	0	0	0	0	0	0	0	0	3.04202	0
Muribaculaceae_bacterium(SGB35903)	0	0	0	0	0	0	0	0	0	0	0	0	0	0	0	0	0	0	0	0	0	0	0	0	0	0	0	0	0	0	0	0	0	0	0	0	0	0	0	0	0	0	0	0	0	0	0	0.38124	0
Muribaculaceae_bacterium(SGB40323)	0	0	0	0	0	0	0	0	0	0	0	0	0	0	0	0	0	0	0	0	0	0	0	0	0	0	0	0	0	0	0	0	0	0	0	0	0	0	0	0	0	0	0	0	0	0	0	0.2424	0
Muribaculum_intestinale(SGB2088)	0	0	0	0	0	0	0	0	0	0	0	0	0	0	0	0	0	0	0	0	0	0	0	0	0	0	0	0	0	0	0	0	0	0	0	0	0	0	0	0	0	0	0	0	0	0	0	0.86136	0
Paramuribaculum_intestinale(SGB21584)	0	0	0	0	0	0	0	0	0	0	0	0	0	0	0	0	0	0	0	0	0	0	0	0	0	0	0	0	0	0	0	0	0	0	0	0	0	0	0	0	0	0	0	0	0	0	0	1.03554	0
Odoribacter_splanchnicus(SGB1790)	0	0	0	0	0	0	0	0	0	0	0	0	0	0	0	0	0	0	0	0	0	0	0	0	0	0	0	0	0	0	0	0	0	0	0	0	0	0	0	0	0	0	0	0	0	0	0	0.05974	0.20845
Porphyromonas_endodontalis(SGB2016)	0	0	0	0	0	0	0	0	1.08843	0	0	0	0	0	0	0	0	0	0	0	0	0	0	0	0	0	0	0	0	0	0	0	0	0	0	0	0	0	0	6.83054	0	0	0	0	0	0	0	0	0
Porphyromonas_pasteri(SGB2043)	0	0	0	0	0	0	0	0	1.36708	0	0	0	0	0	0	0	0	0	0	0	0	0	0	0	0	0	0	0	0	0	0	0	0	0	0	0	0	0.27286	0	0	0	0	0	0	0	0	0	0	0
Alloprevotella_rava(SGB1485)	0	0	0	0	0	0	0	0	0.27951	0	0	0	0	0	0	0	0	0	0	0	0	0	0	0	0	0	0	0	0	0	0	0	0	0	0	0	0	0	0	0	0	0	0	0	0	0	0	0	0
Alloprevotella_tannerae(SGB1411)	0	0	0	0	0	0	0	0	0.20379	0	0	0	0	0	0	0	0	0	0	0	0	0	0	0	0	0	0	0	0	0	0	0	0	0	0	0	0	0	0	0	0	0	0	0	0	0	0	0	0
GGB1188_SGB1538(SGB1538)	0	0	0	0	0	0	0	0	4.85942	0	0	0	0	0	0	0	0	0	0	0	0	0	0	0	0	0	0	0	0	0	0	0	0	0	0	0	0	0.01974	0	0	0	0	0	0	0	0	0	0	0
GGB1217_SGB1584(SGB1584)	0	0	0	0	0	0	0	0	0	0	0	0	0	0	0	0	0	0	0	0	0	0	0	0	0	0	0	0	0	0	0	0	0	0	0	0	0	0	0	0	0	0	0	0	0	0	0	0.0825	0
GGB1222_SGB1592(SGB1592)	0	0	0	0	0	0	0	0	0	0	0	0	0	0	0	0	0	0	0	0	0	0	0	0	0	0	0	0	0	0	0	0	0	0	0	0	0	0	0	0	0	0	0	0	0	0	0	0.10363	0
GGB1223_SGB1595(SGB1595)	0	0	0	0	0	0	0	0	0	0	0	0	0	0	0	0	0	0	0	0	0	0	0	0	0	0	0	0	0	0	0	0	0	0	0	0	0	0	0	0	0	0	0	0	0	0	0	0.25404	0
GGB1235_SGB1614(SGB1614)	0	0	0	0	0	0	0	0	0	0	0	0	0	0	0	0	0	0	0	0	0	0	0	0	0	0	0	0	0	0	0	0	0	0	0	0	0	0	0	0	0	0	0	0	0	0	0	0.00862	0
GGB1264_SGB1697(SGB1697)	0	0	0	0	0	0	0	0	0	0	0	0	0	0	0	0	0	0	0	0	0	0	0	0	0	0	0	0	0	0	0	0	0	0	0	0	0	0	0	0	0	0	0	0	0	0	0	1.11533	0
Prevotella_baroniae(SGB1533)	0	0	0	0	0	0	0	0	0.39928	0	0	0	0	0	0	0	0	0	0	0	0	0	0	0	0	0	0	0	0	0	0	0	0	0	0	0	0	0	0	0	0	0	0	0	0	0	0	0	0
Prevotella_buccae(SGB1531)	0	0	0	0	0	0	0	0	0	0	0	0	0	0	0	0	0	0.08219	0	0	0	0	0	0	0	0	0	0	0	0	0	0	0	0	0	0	0	0	0	0	0	0	0	0	0	0	0	0	0
Prevotella_copri_clade_A(SGB1626)	0	0	0	0	0	0	0	0	0	0	0	0	0	0	0	0	0	0	0	0	0	0	0	0	0	0	0	0	0	0	0	0	0	0	0	0	0	0	0	0	0	0	0	0	0	0	0	1.02091	0.83407
Prevotella_copri_clade_B(SGB1613)	0	0	0	0	0	0	0	0	0	0	0	0	0	0	0	0	0	0	0	0	0	0	0	0	0	0	0	0	0	0	0	0	0	0	0	0	0	0	0	0	0	0	0	0	0	0	0	0.28312	1.64354
Prevotella_copri_clade_C(SGB1644)	0	0	0	0	0	0	0	0	0	0	0	0	0	0	0	0	0	0	0	0	0	0	0	0	0	0	0	0	0	0	0	0	0	0	0	0	0	0	0	0	0	0	0	0	0	0	0	0.33717	0
Prevotella_histicola(SGB1543)	0	0	0	0	0	0.0005	0.01778	0	0	0	0	0	0	0	0	0	0	0	0	0	0	0	0	0	0	0	0	0	0	0	0	0	0	0	0	0	0	0	0	0	0	0	0	0	0	0	0	0	0
Prevotella_intermedia(SGB1560)	0	0	0	0	0	0	0	0	7.62206	0	0	0	0	0	0	0	0	0	0	0	0	0	0	0	0	0	0	0	0	0	0	0	0	0	0	0	0	0	0	2.28516	0	0	0	0	0	0	0	0	0
Prevotella_jejuni(SGB1545)	0	0	0	0	0	0	0	0	1.03925	0	0	0	0	0	0	0	0	0	0	0	0	0	0	0	0	0	0	0	0	0	0	0	0	0	0	0	0	0	0	0	0	0	0	0	0	0	0	0	0
Prevotella_koreensis(SGB1580)	0	0	0	0	0	0	0	0	0.24137	0	0	0	0	0	0	0	0	0	0	0	0	0	0	0	0	0	0	0	0	0	0	0	0	0	0	0	0	0	0	0	0	0	0	0	0	0	0	0	0
Prevotella_lascolaii(SGB1585)	0	0	0	0	0	0	0	0	0	0	0	0	0	0	0	0	0	0	0	0	0	0	0	0	0	0	0	0	0	0	0	0	0	0	0	0	0	0	0	0	0	0	0	0	0	0	0	0.47485	0
Prevotella_marseillensis(SGB1588)	0	0	0	0	0	0	0	0	0	0	0	0	0	0	0	0	0	0	0	0	0	0	0	0	0	0	0	0	0	0	0	0	0	0	0	0	0	0	0	0	0	0	0	0	0	0	0	1.04988	0
Prevotella_melaninogenica(SGB1552)	0	0	0	0	0	0	0	0	8.67408	0	0	0	0	0	0	0	0	0.00943	0	0	0	0	0	0	0	0	0	0	0	0	0	0	0	0	0	0	0	0.51779	0	7.91369	0	0	0	0	0	0	0	0	0
Prevotella_nanceiensis(SGB1536)	0	0	0	0	0	0	0	0	0.81403	0	0	0	0	0	0	0	0	0	0	0	0	0	0	0	0	0	0	0	0	0	0	0	0	0	0	0	0	0.18354	0	0	0	0	0	0	0	0	0	0	0
Prevotella_pallens(SGB1564)	0	0	0	0	0	0	0	0	7.40379	0	0	0	0	0	0	0	0	0	0	0	0	0	0	0	0	0	0	0	0	0	0	0	0	0	0	0	0	0.29479	0	0	0	0	0	0	0	0	0	0	0
Prevotella_salivae(SGB1522)	0	0	0	0	0	0	0	0	0.51757	0	0	0	0	0	0	0	0	0	0	0	0	0	0	0	0	0	0	0	0	0	0	0	0	0	0	0	0	0	0	0	0	0	0	0	0	0	0	0	0
Prevotella_shahii(SGB1456)	0	0	0	0	0	0	0	0	1.58226	0	0	0	0	0	0	0	0	0	0	0	0	0	0	0	0	0	0	0	0	0	0	0	0	0	0	0	0	0	0	0	0	0	0	0	0	0	0	0	0
Prevotella_sp_A2879(SGB1542)	0	0	0	0	0	0	0.0045	0	0.42748	0	0	0	0	0	0	0	0	0	0	0	0	0.19512	0	0	0	0	0	0	0	0	0.00961	0	0	0	0	0	0	0	0	0	0	0	0	0	0	0	0	0	0
Prevotella_sp_PCJ2(SGB40522)	0	0	0	0	0	0	0	0	0	0	0	0	0	0	0	0	0	0	0	0	0	0	0	0	0	0	0	0	0	0	0	0	0	0	0	0	0	0	0	0	0	0	0	0	0	0	0	2.2655	0
Alistipes_finegoldii(SGB2301)	0	0	0	0	0	0	0	0	0	0	0	0	0	0	0	0	0	0	0	0	0	0	0	0	0	0	0	0	0	0	0	0	0	0	0	0	0	0	0	0	0	0	0	0	0	0	0	0.0562	0
Alistipes_inops(SGB2286)	0	0	0	0	0	0	0	0	0	0	0	0	0	0	0	0	0	0	0	0	0	0	0	0	0	0	0	0	0	0	0	0	0	0	0	0	0	0	0	0	0	0	0	0	0	0	0	0	0.01508
Alistipes_onderdonkii(SGB2303)	0	0	0	0	0	0	0	0	0	0	0	0	0	0	0	0	0	0	0	0	0	0	0	0	0	0	0	0	0	0	0	0	0	0	0	0	0	0	0	0	0	0	0	0	0	0	0	0.31345	0.2021
Alistipes_putredinis(SGB2318)	0	0	0	0	0	0	0	0	0	0	0	0	0	0	0	0	0	0	0	0	0	0	0	0	0	0	0	0	0	0	0	0	0	0	0	0	0	0	0	0	0	0	0	0	0	0	0	0.6269	3.72943
Alistipes_shahii(SGB2295)	0	0	0	0	0	0	0	0	0	0	0	0	0	0	0	0	0	0	0	0	0	0	0	0	0	0	0	0	0	0	0	0	0	0	0	0	0	0	0	0	0	0	0	0	0	0	0	0.05084	0.43279
Alistipes_sp(SGB35892)	0	0	0	0	0	0	0	0	0	0	0	0	0	0	0	0	0	0	0	0	0	0	0	0	0	0	0	0	0	0	0	0	0	0	0	0	0	0	0	0	0	0	0	0	0	0	0	0.35182	0
GGB1681_SGB2313(SGB2313)	0	0	0	0	0	0	0	0	0	0	0	0	0	0	0	0	0	0	0	0	0	0	0	0	0	0	0	0	0	0	0	0	0	0	0	0	0	0	0	0	0	0	0	0	0	0	0	0.18399	0.63013
GGB24102_SGB35895(SGB35895)	0	0	0	0	0	0	0	0	0	0	0	0	0	0	0	0	0	0	0	0	0	0	0	0	0	0	0	0	0	0	0	0	0	0	0	0	0	0	0	0	0	0	0	0	0	0	0	0.50418	0
GGB27778_SGB40192(SGB40192)	0	0	0	0	0	0	0	0	0	0	0	0	0	0	0	0	0	0	0	0	0	0	0	0	0	0	0	0	0	0	0	0	0	0	0	0	0	0	0	0	0	0	0	0	0	0	0	0.7166	0
GGB27782_SGB40196(SGB40196)	0	0	0	0	0	0	0	0	0	0	0	0	0	0	0	0	0	0	0	0	0	0	0	0	0	0	0	0	0	0	0	0	0	0	0	0	0	0	0	0	0	0	0	0	0	0	0	0.01065	0
GGB27792_SGB40208(SGB40208)	0	0	0	0	0	0	0	0	0	0	0	0	0	0	0	0	0	0	0	0	0	0	0	0	0	0	0	0	0	0	0	0	0	0	0	0	0	0	0	0	0	0	0	0	0	0	0	0.02691	0
Rikenellaceae_bacterium(SGB35894)	0	0	0	0	0	0	0	0	0	0	0	0	0	0	0	0	0	0	0	0	0	0	0	0	0	0	0	0	0	0	0	0	0	0	0	0	0	0	0	0	0	0	0	0	0	0	0	0.31559	0
Rikenellaceae_unclassified_SGB2230(SGB2230)	0	0	0	0	0	0	0	0	0	0	0	0	0	0	0	0	0	0	0	0	0	0	0	0	0	0	0	0	0	0	0	0	0	0	0	0	0	0	0	0	0	0	0	0	0	0	0	0	0.01687
Parabacteroides_distasonis(SGB1934)	0	0	0	0	0	0	0	0	0	0	0	0	0	0	0	0	0	0	0	0	0	0	0	0	0	0	0	0	0	0	0	0	0	0	0	0	0	0	0	0	0	0	0	0	0	0	0	0.30458	0.78425
Parabacteroides_merdae(SGB1949)	0	0	0	0	0	0	0	0	0	0	0	0	0	0	0	0	0	0	0	0	0	0	0	0	0	0	0	0	0	0	0	0	0	0	0	0	0	0	0	0	0	0	0	0	0	0	0	0.0851	1.05453
GGB31109_SGB44380(SGB44380)	0	0	0	0	0	0	0	0	0	0	0	0	0	0	0	0	0	0	0	0	0	0	0	0	0	0	0	0	0	0	0	0	0	0	0	0	0	0	0	0	0	0	0	0	0	0	0	0.03735	0
GGB1420_SGB1957(SGB1957)	0	0	0	0	0	0	0	0	0	0	0	0	0	0	0	0	0	0	0	0	0	0	0	0	0	0	0	0	0	0	0	0	0	0	0	0	0	0	0	0	0	0	0	0	0	0	0	0.04518	0
GGB14001_SGB21428(SGB21428)	0	0	0	0	0	0	0	0	0	0	0	0	0	0	0	0	0	0	0	0	0	0	0	0	0	0	0	0	0	0	0	0	0	0	0	0	0	0	0	0	0	0	0	0	0	0	0	0.59317	0
GGB23844_SGB35575(SGB35575)	0	0	0	0	0	0	0	0	0	0	0	0	0	0	0	0	0	0	0	0	0	0	0	0	0	0	0	0	0	0	0	0	0	0	0	0	0	0	0	0	0	0	0	0	0	0	0	0.47526	0
GGB27861_SGB40295(SGB40295)	0	0	0	0	0	0	0	0	0	0	0	0	0	0	0	0	0	0	0	0	0	0	0	0	0	0	0	0	0	0	0	0	0	0	0	0	0	0	0	0	0	0	0	0	0	0	0	0.6718	0
GGB27866_SGB40300(SGB40300)	0	0	0	0	0	0	0	0	0	0	0	0	0	0	0	0	0	0	0	0	0	0	0	0	0	0	0	0	0	0	0	0	0	0	0	0	0	0	0	0	0	0	0	0	0	0	0	0.02135	0
GGB27929_SGB40368(SGB40368)	0	0	0	0	0	0	0	0	0	0	0	0	0	0	0	0	0	0	0	0	0	0	0	0	0	0	0	0	0	0	0	0	0	0	0	0	0	0	0	0	0	0	0	0	0	0	0	2.98283	0
Cnuella_takakiae(SGB3512)	0	0	0	0	0	0	0	0	0	0	0	0	0	0	0	0	0	0	0	0	0	0	0	0	0	0.0672	0	0	0	0	0	0	0	0	0	0	0	0	0	0	0	0	0	0	0	0	0	0	0
Hydrotalea_flava(SGB49735)	0	0	0	0	0	0	0	0	0	0	0	0	0	0	0	0	0	0.00923	0	0	0	0	0	0	0	0	0	0	0	0	0	0	0	0	0	0	0	0	0	0	0	0	0	0	0	0	0	0	0
Capnocytophaga_leadbetteri(SGB2492)	0	0	0	0	0	0	0	0	0	0	0	0	0	0	0	0	0	0	0	0	0	0	0	0	0	0	0	0	0	0	0	0	0	0	0	0	0	0.01231	0	0	0	0	0	0	0	0	0	0	0
Chryseobacterium_halperniae(SGB2545)	0	0	0	0	0	0	0	0	0	0	0	0	0	0.0668	0	0	0	0	0	0	0	0	0	0	0	0	0	0	0	0	0	0	0	0	0	0	0	0	0	0	0	0	0	0	0	0	0	0	0
Chryseobacterium_hominis(SGB2549)	0	0	0	0	0	0	0	0	0	0	0	0	1.45931	0	0	0	0	0	0	0	0	0	0	0	0	0	0	0	0	0	0	0	0	0	0	0	0	0	0	0	0	0	0	0	0	0	0	0	0
GGB1844_SGB2532(SGB2532)	0	0	0	0	0	0	0	0	0	0	0	0	0	0	0	0	0	0	0	0	0	0	0	0	0	0	0	0	0	0	0.0408	0	0	0	0	0	0	0	0	0	0	0	0	0	0	0	0	0	0
Candidatus_Absconditabacteria_unclassified_SGB6894(SGB6894)	0	0	0	0	0	0	0	0	1.33416	0	0	0	0	0	0	0	0	0	0	0	0	0	0	0	0	0	0	0	0	0	0.00421	0	0	0	0	0	0	0	0	0	0	0	0	0	0	0	0	0	0
Candidatus_Gastranaerophilales_bacterium(SGB8601)	0	0	0	0	0	0	0	0	0	0	0	0	0	0	0	0	0	0	0	0	0	0	0	0	0	0	0	0	0	0	0	0	0	0	0	0	0	0	0	0	0	0	0	0	0	0	0	0	2.25781
Candidatus_Saccharibacteria_bacterium(SGB19749)	0	0	0	0	0	0	0	0	0	0	0	0	0	0	0	0	0	0	0	0	0	0	0	0	0	0	0	0	0	0	0	0	0	0	0	0	0	0	0	0	0	0	0	0	0	0	0	0.03196	0
Candidatus_Saccharibacteria_unclassified_SGB19850(SGB19850_group)	0	0	0	0	0	0	0	0	9.04054	0	0	0	0	0	0	0	0	0	0	0	0	0	0	0	0	0	0	0	0	0	0.0011	0	0	0	0	0	0	0	0	0	0	0	0	0	0	0	0	0	0
Mucispirillum_schaedleri(SGB19472)	0	0	0	0	0	0	0	0	0	0	0	0	0	0	0	0	0	0	0	0	0	0	0	0	0	0	0	0	0	0	0	0	0	0	0	0	0	0	0	0	0	0	0	0	0	0	0	0.04738	0
Lysinibacillus_boronitolerans(SGB7494)	0	0	0	0	0	0	0	0	0	0	0	0	0	0	0	0	0	0	0	0	0	0	0	0	0	0	0	0	0	88.0277	0	0	0	0	0	0	0	0	0	0	0	0	0	0	0	0	0	0	0
Gemella_haemolysans(SGB7285)	0	0	0	0	0	0	0	0	0.32693	0	0	0	0	0	0	0	0	0	0	0	0	0	0	0	0	0	0	0	0	0	0.00956	0	0	0	0	0	0	0	0	0	0	0	0	0	0	0	0	0	0
Gemella_morbillorum(SGB7295)	0	0	0	0	0	0	0	0	0.07797	0	0	0	0	0	0	0	0	0	0	0	0	0	0	0	0	0	0	0	0	0	0	0	0	0	0	0	0	0	0	0	0	0	0	0	0	0	0	0	0
Gemella_sanguinis(SGB7298)	0	0	0	0	0	0	0	0	0	0	0	0	0	0	0	0	0	0	0	0	0	0	0	0	0	0	0	0	0.77903	0	0.02422	0	0	0	0	0	0	0	0	0	0	0	0	0	0	0	0	0	0
Staphylococcus_epidermidis(SGB7865)	0	0	0	0	0	0	0	0	0	0	0	0	0	0	0	0	0	0	0	0	0	0	0	0	0	0	0	0	0	0	0	0	0	0	0	0	0	0	0	0	0	0	0	0	0	0	0	0.05459	0
Staphylococcus_nepalensis(SGB7839)	0	0	0	0	0	0	0	0	0	0	0	0	0	0	0	0	0	0	0	0	0	0	0	0	0	0	0	0	9.00566	0	0	0	0	0	0	0	0	0	0	0	0	0	0	0	0	0	0	0	0
Staphylococcus_xylosus(SGB7847_group)	0	0	0	0	0	0	0	0	0	0	0	0	0	0	0	0	0	0	0	0	0	0	0	0	0	0	0	0	5.34581	0	0	0	0	0	0	0	0	0	0	0	0	0	0	0	0	0	0	0	0
GGB4721_SGB6537(SGB6537)	0	0	0	0	0	0	0	0	1.07405	0	0	0	0	0	0	0	0	0	0	0	0	0	0	0	0	0	0	0	0	0	0	0	0	0	0	0	0	0	0	0	0	0	0	0	0	0	0	0	0
Abiotrophia_sp_HMSC24B09(SGB8236)	0	0	0	0	0	0	0	0	0	0	0	0	0	0	0	0	0	0.00152	0	0	0	0	0	0	0	0	0	0	0	0	0	0	0	0	0	0	0	0	0	0	0	0	0	0	0	0	0	0	0
Enterococcus_asini(SGB7927)	0	0	0	0	0	0	0	0	0	0	0	0	0	0	0	0	0	0	0	0	0	0	0	0	0	0	0	0	0	0	0.00647	0	0	0	0	0	0	0	0	0	0	0	0	0	0	0	0	0	0
Enterococcus_avium(SGB7931)	0	0	6.07281	0	2.33912	0	0	0	0	0	0	0.00487	0	0	0	0	0	0	0	0	0	0	0	0	0	0.01937	0	0	0.54574	0	22.0867	0	0	0	0	0	0	0	0	0	0	0	0	0	18.4609	0	0	0	0
Enterococcus_casseliflavus(SGB7952)	0	0.49929	0	0	0.47018	0	0	0	0	0	0	0	0	0	0	2.18029	0	0	0	0.5299	0	0.03168	0	0	0	12.7439	0	0	0	0	1.56223	0	0	0	0.89175	0.17166	0	0	0	0	0	0	0	0	2.70973	0	0	0	0
Enterococcus_faecalis(SGB7962)	0	0	0.5652	0	0	0	0	0	0	0	0	0	0	0	0.88232	0	0	0	0	0.16085	100	0.1777	100	0	0	3.1272	31.3765	1.08416	0	11.9723	0	0	0	0.39954	0	0	0	1.86139	0	0	0	0	0	0	0	0	0	0	0
Enterococcus_faecium(SGB7967)	0	0	0	6.41411	0.0448	0	0.08763	0	0	0	0	0	0	0	0.1883	0	0	0	1.93353	0	0	73.1041	0	0	0	23.771	0	0	0.3053	0	6.73215	0	0	4.18361	0	0	0	0	0	0	0	0	0	0	0	0	0	0	0
Enterococcus_gallinarum(SGB7951)	0	1.64882	0	0	0.14979	0	0	0	0	0	0	0.00905	0	0	0	0.10221	0.00599	0.0035	0	2.36931	0	0	0	0	0	0	0	0	0	0	2.88758	0	0	0	0	0	0	0	0	0	0	0	0	0	1.38828	0	0	0	0
Enterococcus_hirae(SGB7970)	0	0	0	0	0	0	0	0	0	0	0	0	0	0	0.04125	0	0	0	0	0	0	0	0	0	0	0	0	0	0	0	0	0	0	0	0	0	0	0	0	0	0	0	0	0	0	0	0	0	0
Enterococcus_raffinosus(SGB7930)	0	0	0	9.70344	0	0	0	0	0	0	0	0.39431	0	0	0	0	7e-05	0	0	0	0	0	0	0	0	0	0	0	0	0	4.85821	0	0	0	0	0	0	0	0	0	0	0	0	0	0	0	0	0	0
Enterococcus_thailandicus(SGB7965)	0	0.14066	0	0	0	0	0	0	0	0	0	0	0	0	0	0	0	0	0	0	0	0	0	0	0	0	68.6235	0	0	0	0	0	0	0	0.451	0	0	0	0	0	0	0	0	0	0	0	0	0	0
Vagococcus_lutrae(SGB7921)	0	0	0	0	0	0	0	0	0	0	0	0	0	0	0	0	0	0	0	0	0	0	0	0	0	8.68403	0	0	0	0	0	0	0	0	0	0	0	0	0	0	0	0	0	0	0	0	0	0	0
Lacticaseibacillus_paracasei(SGB7142)	0	0	0	0	0	0	0	0	0	0	0	0	0	0	0	0	0	0	0	0	0	0	0	0	0	4.79266	0	0	0	0	0	0	0	0	0	0	0	0	0	0	0	0	0	0	0	0	0	0	0
Lacticaseibacillus_rhamnosus(SGB7144)	0	0	0	0	0	0	0	0	0	0	0	0	0	0	0	0	0	0	0	0	0	0	0	0	0	3.09511	0	0	0	0	0	0	0	0	0	0	0	0	0	0	0	0	0	0	0	0	0	0.33093	0
Lactobacillus_crispatus(SGB7045)	0	0	0	0	0	0	0	0	0	0	0	0	0	0	0	0	0	0	0	0	0	0	0	0	0	0	0	0	0	0	0	0	0	0	0	0	0	0	0	0	0	0	0	0	0	0	0	0	1.57795
Lactobacillus_delbrueckii(SGB7020)	0	0	0	0	0	0	0	0	0	0	0	0	0	0	0	0	0	0	0	0	0	0	0	0	0	0.03761	0	0	0	0	0	0	0	0	0	0	0	0	0	0	0	0	0	0	0	0	0	0.62064	0
Lactobacillus_taiwanensis(SGB7040)	0	0	0	0	0	0	0	0	0	0	0	0	0	0	0	0	0	0	0	0	0	0	0	0	0	0	0	0	0	0	0	0	0	0	0	0	0	0	0	0	0	0	0	0	0	0	0	0.46715	0
Ligilactobacillus_agilis(SGB7081)	0	0	0	0	0	0	0	0	0	0	0	0	0	0	0	0	0	0	0	0	0	0	0	0	0	0.10114	0	0	0	0	0	0	0	0	0	0	0	0	0	0	0	0	0	0	0	0	0	0	0
Ligilactobacillus_aviarius(SGB7086_group)	0	0	0	0	0	0	0	0	0	0	0	0	0	0	0	0	0	0	0	0	0	5.64593	0	0	0	0	0	0	0	0	0	0	0	0	0	0	0	0	0	0	0	0	0	0	0	0	0	0	0
Ligilactobacillus_murinus(SGB7077)	0	0	0	0	0	0	0	0	0	0	0	0	0	0	0	0	0	0	0	0	0	0	0	0	0	0	0	0	0	0	0	0	0	0	0	0	0	0	0	0	0	0	0	0	0	0	0	0.12103	0
Ligilactobacillus_salivarius(SGB7082)	0	0	0	0	0	0	0	0	0	0	11.2978	0	0	0	0	0	0.0003	0	0	0	0	0	0	0	0	0	0	0	0	0	0	0	0	0	0	0	0	0	0	0	0	0	0	0	0	0	0	0	0
Lactobacillus_mucosae(SGB7088_group)	0	0	0	0	0	0	0	0	0	0.02847	0	0	0	0	0	0	0	0	0	0	0	0.21041	0	0	0	0	0	0	0	0	0	0	0	0.77767	0	0	0	0	0	0	0	0	0	0	0	0	0	2.95636	0
Limosilactobacillus_fermentum(SGB7106)	0	0	0	0	0	0	0	0	0	0	0	0	0	0	0	0	0	0	0	0	0	0	0	0	0	2.0367	0	0	0	0	0	0	0	0	0	0	0	0	0	0	0	0	0	0	0	0	0	0	0
Pediococcus_pentosaceus(SGB7169)	0	0	0	0	0	0	0	0	0	0	0	0	0	0	0	0	0	0	0	0	0	0	0	0	0	0	0	0	0	0	0	0	0	0.00347	0	0	0	0	0	0	0	0	0	0	0	0	0	0	0
Lactococcus_lactis(SGB7984)	0	0	0	0	0	0	0	0	0	0	0	0	0	0	0	0	0	0	0	0	0	0	0	0	0	0	0	0	0	0	0	0	0	0	0	0	0	0	0	0	0	0	0	0	0	0	0.81566	2.05512	0.09868
Streptococcus_anginosus(SGB8028_group)	0	0	0	0.46284	0	0	0.98803	0	0	0.30683	0	0.00042	0	4.85601	0	2.16546	0	2.91506	0	0.71225	0	1.60771	0	0.76656	0	2.45695	0	0	0	0	0	0	0	3.97264	0	0	0	0	0	0	0	0	0	0	0	0	0	0	0
Streptococcus_equinus(SGB8022)	0	0	0	0	0	0	0	0	0	0	0	0	0	0	0	0	0	0	0	0	0	0	0	0	0	0.1971	0	0	0	0	0	0	0	0	0	0	0	0	0	0	0	0	0	0	0	0	0	0	0
Streptococcus_infantis(SGB8095)	0	0	0	0	0	0	0	0	0.01589	0	0	0	0	0	0	0	0	0	0	0	0	0	0	0	0	0.0031	0	0	0	0	0.00674	0	0	0	0	0	0	0.02732	0	0	0	0	0	0	0	0	0	0	0
Streptococcus_mitis(SGB8163)	0	0	0	0	0	0.0002	0	0	1.56497	0	0	0	0	0	0	0	0	0	0	0	0	0	0	0	0	0	0	0	0	0	0.17004	0	0	0	0	0	0	0.22812	0	21.6945	0.32639	0	0	0	0	0	0	0	0
Streptococcus_parasanguinis(SGB8071)	0	0	0	0	0	0.00649	0	0	0	0	0	0	0	0	0	0	0	0	0	0	0	0	0	0	0	0.06703	0	0	0	0	0.00617	0	0	1.18605	0	0	0	0	0	7.03395	0	0	0	0	0	0	0	0	0
Streptococcus_pneumoniae(SGB8138)	0	0	0	0	0	0	0	0	0	0	0	0	0	0	0	0	0	0	0	0	0	0	0	0	0	0	0	0	0	0	0	0	0	0	0	0	0	0	0	24.8074	0	0	0	0	0	0	0	0	0
Streptococcus_salivarius(SGB8007_group)	0	0	0	0	0	0	0	0	0	0	0	0	0	0	0	0	0	0	0	0	0	0	0	0	0	0.2261	0	0	3.74388	0	0.10612	0	0	0	0	0	0	0	0	0	0	0	0	0	0	0	0	0	0
Streptococcus_sanguinis(SGB8047)	0	0	0	0	0	0	0.06488	0	0	0	0	0	0	0	0	0	0	0.29913	0	0	0	0	0	0	0	0.00542	0	0	0	0	0	0	0	0	0	0	0	0	0	0	0	0	0	0	0	0	0	0	0
Streptococcus_sp_263_SSPC(SGB8255_group)	0	0	0	0	0	9e-05	0	0	0.02526	0	0	0	0	0	0	0	0	0	0	0	0	0	0	0	0	0	0	0	0	0	0.00017	0	0	0	0	0	0	0	0	0	0	0	0	0	0	0	0	0	0
Streptococcus_sp_A12(SGB8059_group)	0	0	0	0	0	0	0	0	0	0	0	0	0	0	0	0	0	0	0	0	0	0	0	0	0	0	0	0	0	0	0.00525	0	0	0	0	0	0	0	0	0	0	0	0	0	0	0	0	0	0
Streptococcus_suis(SGB29821)	0	0	0	0	0	0	0	0	0	0	0	0	0	0	0	0	0	0	0	0	0	0	0	0	0	0	0	0	0	0	0	0	0	0	0	0	0	0	0	0	0	0	0	0	0	0	0	0.23247	0
Streptococcus_thermophilus(SGB8002)	0	0	0	0	0	0	0	0	0	0	0	0	3.10752	0	0	0	0	0	0	0	0	0	0	0	0	5.97142	0	0	0.79198	0	0	0	0	0	0	0	0	0	0	0	0	0	0	0	0	0	0	1.07049	0
GGB3256_SGB4303(SGB4303)	0	0	0	0	0	0	0	0	0	0	0	0	0	0	0	0	0	0	0	0	0	0	0	0	0	0	0	0	0	0	0	0	0	0	0	0	0	0	0	0	0	0	0	0	0	0	0	0	0.05584
GGB4197_SGB5684(SGB5684)	0	0	0	0	0	0	0	0	0	0	0	0	0	0	0	0	0	0	0	0	0	0	0	0	0	0	0	0	0	0	0	0	0	0	0	0	0	0	0	0	0	0	0	0	0	0	0	0.05686	0
GGB4538_SGB6253(SGB6253)	0	0	0	0	0	0	0	0	0.04739	0	0	0	0	0	0	0	0	0	0	0	0	0	0	0	0	0	0	0	0	0	0	0	0	0	0	0	0	0	0	0	0	0	0	0	0	0	0	0	0
Clostridia_bacterium(SGB4335)	0	0	0	0	0	0	0	0	0	0	0	0	0	0	0	0	0	0	0	0	0	0	0	0	0	0	0	0	0	0	0	0	0	0	0	0	0	0	0	0	0	0	0	0	0	0	0	0	0.07159
Clostridia_unclassified_SGB4367(SGB4367)	0	0	0	0	0	0	0	0	0	0	0	0	0	0	0	0	0	0	0	0	0	0	0	0	0	0	0	0	0	0	0	0	0	0	0	0	0	0	0	0	0	0	0	0	0	0	0	0	0.3165
Clostridia_unclassified_SGB6371(SGB6371)	0	0	0	0	0	0	0	0	0	0	0	0	0	0	0	0	0	0	0	0	0	0	0	0	0	0	0	0	0	0	0	0	0	0	0	0	0	0	0	0	0	0	0	0	0	0	0	0	0.31256
Clostridia_unclassified_SGB6385(SGB6385)	0	0	0	0	0	0	0	0	0	0	0	0	0	0	0	0	0	0	0	0	0	0	0	0	0	0	0	0	0	0	0	0	0	0	0	0	0	0	0	0	0	0	0	0	0	0	0	0	0.12005
GGB3293_SGB4348(SGB4348)	0	0	0	0	0	0	0	0	0	0	0	0	0	0	0	0	0	0	0	0	0	0	0	0	0	0	0	0	0	0	0	0	0	0	0	0	0	0	0	0	0	0	0	0	0	0	0	0.00799	0.19834
GGB4585_SGB6340(SGB6340)	0	0	0	0	0	0	0	0	0	0	0	0	0	0	0	0	0	0	0	0	0	0	0	0	0	0	0	0	0	0	0	0	0	0	0	0	0	0	0	0	0	0	0	0	0	0	0	0	0.06048
GGB4599_SGB6362(SGB6362)	0	0	0	0	0	0	0	0	0	0	0	0	0	0	0	0	0	0	0	0	0	0	0	0	0	0	0	0	0	0	0	0	0	0	0	0	0	0	0	0	0	0	0	0	0	0	0	0	4.89258
GGB9758_SGB15368(SGB15368)	0	0	0	0	0	0	0	0	0	0	0	0	0	0	0	0	0	0	0	0	0	0	0	0	0	0	0	0	0	0	0	0	0	0	0	0	0	0	0	0	0	0	0	0	0	0	0	0.23756	1.66387
Catabacter_hongkongensis(SGB14143)	0	0	0	0	0	0	0	0	0	0	0	0.005	0	0	0	0	0	0	0	0	0	0	0	0	0	0	0	0	0	0	0	0	0	0	0	0	0	0	0	0	0	0	0	0	0	0	0	0	0
Clostridiaceae_bacterium(SGB4269)	0	0	0	0	0	0	0	0	0	0	0	0	0	0	0	0	0	0	0	0	0	0	0	0	0	0	0	0	0	0	0	0	0	0	0	0	0	0	0	0	0	0	0	0	0	0	0	0	0.6297
Clostridium_perfringens(SGB6191)	0	1.68508	0.50307	0	0.32583	0	0.12875	0	0	0	0	0.41964	0	0	0	0.0397	0	0	0.04221	2.66417	0	0	0	0	0	0	0	0	0	0	0	0	0	0	0	4.14739	0	0	0	0	0	0	0	0	0.05281	0	0	0	0
Clostridium_sp_AF34_10BH(SGB4914)	0	0	0	0	0	0	0	0	0	0	0	0	0	0	0	0	0	0	0	0	0	0	0	0	0	0	0	0	0	0	0	0	0	0	0	0	0	0	0	0	0	0	0	0	0	0	0	0.1181	2.51191
Clostridium_sp_AF34_13(SGB4659)	0	0	0	0	0	0	0	0	0	0	0	0	0	0	0	0	0	0	0	0	0	0	0	0	0	0	0	0	0	0	0	0	0	0	0	0	0	0	0	0	0	0	0	0	0	0	0	0	0.32053
Clostridium_sp_AF36_4(SGB4644)	0	0	0	0	0	0	0	0	0	0	0	0	0	0	0	0	0	0	0	0	0	0	0	0	0	0	0	0	0	0	0	0	0	0	0	0	0	0	0	0	0	0	0	0	0	0	0	0	0.48097
Clostridium_sp_C105KSO13(SGB4610)	0	0	0	0	0.00355	0	0	0	0	0	0	0	0	0	0	0	0	0	0	0	0	0	0	0	0	0	0	0	0	0	0	0	0	0	0	0	0	0	0	0	0	0	0	0	0	0	0	0	0
Clostridium_tertium(SGB6183)	0	0	0	0	0.16602	0	0	0	0	0	0	0	0	0	0	0	0	0	0	0	0	0	0	0	0	0	0	0	0	0	0	0	0	0	0	0	0	0	0	0	0	0	0	0	0	0	0	0	0
GGB3478_SGB4643(SGB4643)	0	0	0	0	0	0	0	0	0	0	0	0	0	0	0	0	0	0	0	0	0	0	0	0	0	0	0	0	0	0	0	0	0	0	0	0	0	0	0	0	0	0	0	0	0	0	0	0	0.84112
Eubacterium_brachy(SGB3931)	0	0	0	0	0	0.00082	0	0	0	0	0	0	0	0	0	0	0	0	0	0	0	0	0	0	0	0	0	0	0	0	0	0	0	0	0	0	0	0	0	0	0	0	0	0	0	0	0	0	0
Eubacterium_infirmum(SGB3936)	0	0	0	0	0	0	0	0	0	0	0	0	0	0	0	0	0	0	0	0	0	0	0	0	0	0	0	0	0	0	0	0	0	0.01904	0	0	0	0	0	0	0	0	0	0	0	0	0	0	0
Eubacterium_nodatum(SGB6627)	0	0	0	0	0	0	0	0	0.95274	0	0	0	0	0	0	0	0	0	0	0	0	0	0	0	0	0	0	0	0	0	0	0	0	0	0	0	0	0	0	0	0	0	0	0	0	0	0	0	0
Eubacterium_sulci(SGB3934)	0	0	0	0	0	0	0	0	0.25196	0	0	0	0	0	0	0	0	0	0	0	0	0	0	0	0	0	0	0	0	0	0	0	0	0	0	0	0	0	0	0	0	0	0	0	0	0	0	0	0
Clostridiales_bacterium_KLE1615(SGB5090_group)	0	0	0	0	0	0	0	0	0	0	0	0	0	0	0	0	0	0	0	0	0	0	0	0	0	0	0	0	0	0	0	0	0	0	0	0	0	0	0	0	0	0	0	0	0	0	0	0	0.04183
Eubacterium_sp_AM28_29(SGB6796_group)	0	0	0	0	0	0	0	0	0	0	0	0	0	0	0	0	0	0	0	0	0	0	0	0	0	0	0	0	0	0	0	0	0	0	0	0	0	0	0	0	0	0	0	0	0	0	0	0	0.66576
Anaerobutyricum_hallii(SGB4532)	0	0	0	0	0	0	0	0	0	0	0	0	0	0	0	0	0	0	0	0	0	0	0	0	0	0	0	0	0	0	0	0	0	0	0	0	0	0	0	0	0	0	0	0	0	0	0	0	0.45266
Anaerostipes_hadrus(SGB4540_group)	0	0	0	0	0	0	0	0	0	0	0	0	0	0	0	0	0	0	0	0	0	0	0	0	0	0	0	0	0	0	0	0	0	0	0	0	0	0	0	0	0	0	0	0	0	0	0	0	1.20252
Blautia_SGB4815(SGB4815_group)	0	0	0	0	0	0	0	0	0	0	0	0	0	0	0	0	0	0	0	0	0	0	0	0	0	0	0	0	0	0	0	0	0	0	0	0	0	0	0	0	0	0	0	0	0	0	0	0	0.01698
Blautia_faecis(SGB4820)	0	0	0	0	0	0	0	0	0	0	0	0	0	0	0	0	0	0	0	0	0	0	0	0	0	0	0	0	0	0	0	0	0	0	0	0	0	0	0	0	0	0	0	0	0	0	0	0	0.1445
Blautia_massiliensis(SGB4826_group)	0	0	0	0	0	0	0	0	0	0	0	0	0	0	0	0	0	0	0	0	0	0	0	0	0	0	0	0	0	0	0	0	0	0	0	0	0	0	0	0	0	0	0	0	0	0	0	0	0.07043
Blautia_sp_MSK_20_85(SGB4828_group)	0	0	0	0	0	0	0	0	0	0	0	0	0	0	0	0	0	0	0	0	0	0	0	0	0	0	0	0	0	0	0	0	0	0	0	0	0	0	0	0	0	0	0	0	0	0	0	0	0.32982
Blautia_wexlerae(SGB4837_group)	0	0	0	0	0	0	0	0	0	0	0	0	0	0	0	0	0	0	0	0	0	0	0	0	0	0	0	0	0	0	0	0	0	0	0	0	0	0	0	0	0	0	0	0	0	0	0	0	2.0847
Butyrivibrio_crossotus(SGB5065)	0	0	0	0	0	0	0	0	0	0	0	0	0	0	0	0	0	0	0	0	0	0	0	0	0	0	0	0	0	0	0	0	0	0	0	0	0	0	0	0	0	0	0	0	0	0	0	0	1.62648
Coprococcus_comes(SGB4577_group)	0	0	0	0	0	0	0	0	0	0	0	0	0	0	0	0	0	0	0	0	0	0	0	0	0	0	0	0	0	0	0	0	0	0	0	0	0	0	0	0	0	0	0	0	0	0	0	0	0.29648
Coprococcus_eutactus(SGB5117)	0	0	0	0	0	0	0	0	0	0	0	0	0	0	0	0	0	0	0	0	0	0	0	0	0	0	0	0	0	0	0	0	0	0	0	0	0	0	0	0	0	0	0	0	0	0	0	0	1.07407
Coprococcus_eutactus(SGB5118)	0	0	0	0	0	0	0	0	0	0	0	0	0	0	0	0	0	0	0	0	0	0	0	0	0	0	0	0	0	0	0	0	0	0	0	0	0	0	0	0	0	0	0	0	0	0	0	0	1.29343
Dorea_longicatena(SGB4581)	0	0	0	0	0	0	0	0	0	0	0	0	0	0	0	0	0	0	0	0	0	0	0	0	0	0	0	0	0	0	0	0	0	0	0	0	0	0	0	0	0	0	0	0	0	0	0	0	0.74051
Fusicatenibacter_saccharivorans(SGB4874)	0	0	0	0	0	0	0	0	0	0	0	0	0	0	0	0	0	0	0	0	0	0	0	0	0	0	0	0	0	0	0	0	0	0	0	0	0	0	0	0	0	0	0	0	0	0	0	0	1.61834
GGB28787_SGB41440(SGB41440)	0	0	0	0	0	0	0	0	0	0	0	0	0	0	0	0	0	0	0	0	0	0	0	0	0	0	0	0	0	0	0	0	0	0	0	0	0	0	0	0	0	0	0	0	0	0	0	0.04641	0
GGB28828_SGB41484(SGB41484)	0	0	0	0	0	0	0	0	0	0	0	0	0	0	0	0	0	0	0	0	0	0	0	0	0	0	0	0	0	0	0	0	0	0	0	0	0	0	0	0	0	0	0	0	0	0	0	0.07377	0
GGB28835_SGB41494(SGB41494)	0	0	0	0	0	0	0	0	0	0	0	0	0	0	0	0	0	0	0	0	0	0	0	0	0	0	0	0	0	0	0	0	0	0	0	0	0	0	0	0	0	0	0	0	0	0	0	0.19786	0
GGB28916_SGB41612(SGB41612)	0	0	0	0	0	0	0	0	0	0	0	0	0	0	0	0	0	0	0	0	0	0	0	0	0	0	0	0	0	0	0	0	0	0	0	0	0	0	0	0	0	0	0	0	0	0	0	0.17528	0
GGB3637_SGB4930(SGB4930)	0	0	0	0	0	0	0	0	0	0	0	0	0	0	0	0	0	0	0	0	0	0	0	0	0	0	0	0	0	0	0	0	0	0	0	0	0	0	0	0	0	0	0	0	0	0	0	0	0.11475
GGB3733_SGB5066(SGB5066)	0	0	0	0	0	0	0	0	0	0	0	0	0	0	0	0	0	0	0	0	0	0	0	0	0	0	0	0	0	0	0	0	0	0	0	0	0	0	0	0	0	0	0	0	0	0	0	0	0.0737
GGB3746_SGB5089(SGB5089)	0	0	0	0	0	0	0	0	0	0	0	0	0	0	0	0	0	0	0	0	0	0	0	0	0	0	0	0	0	0	0	0	0	0	0	0	0	0	0	0	0	0	0	0	0	0	0	0	0.23323
Eubacterium_rectale(SGB4933_group)	0	0	0	0	0	0	0	0	0	0	0	0	0	0	0	0	0	0	0	0	0	0	0	0	0	0	0	0	0	0	0	0	0	0	0	0	0	0	0	0	0	0	0	0	0	0	0	0.30643	5.94959
Lachnospiraceae_bacterium_WCA3_601_WT_6H(SGB4910)	0	0	0	0	0	0	0	0	0	0	0	0	0	0	0	0	0	0	0	0	0	0	0	0	0	0	0	0	0	0	0	0	0	0	0	0	0	0	0	0	0	0	0	0	0	0	0	0.02436	1.50674
Lachnospiraceae_unclassified_SGB36958(SGB36958)	0	0	0	0	0	0	0	0	0	0	0	0	0	0	0	0	0	0	0	0	0	0	0	0	0	0	0	0	0	0	0	0	0	0	0	0	0	0	0	0	0	0	0	0	0	0	0	0.34473	0
Lachnospiraceae_unclassified_SGB41492(SGB41492)	0	0	0	0	0	0	0	0	0	0	0	0	0	0	0	0	0	0	0	0	0	0	0	0	0	0	0	0	0	0	0	0	0	0	0	0	0	0	0	0	0	0	0	0	0	0	0	0.00522	0
Lachnospiraceae_unclassified_SGB41498(SGB41498)	0	0	0	0	0	0	0	0	0	0	0	0	0	0	0	0	0	0	0	0	0	0	0	0	0	0	0	0	0	0	0	0	0	0	0	0	0	0	0	0	0	0	0	0	0	0	0	0.25512	0
Lachnospira_eligens(SGB5082_group)	0	0	0	0	0	0	0	0	0	0	0	0	0	0	0	0	0	0	0	0	0	0	0	0	0	0	0	0	0	0	0	0	0	0	0	0	0	0	0	0	0	0	0	0	0	0	0	0.18159	2.54146
Lachnospira_pectinoschiza(SGB5075_group)	0	0	0	0	0	0	0	0	0	0	0	0	0	0	0	0	0	0	0	0	0	0	0	0	0	0	0	0	0	0	0	0	0	0	0	0	0	0	0	0	0	0	0	0	0	0	0	0.0306	0.15927
Lachnospira_sp_NSJ_43(SGB5087)	0	0	0	0	0	0	0	0	0	0	0	0	0	0	0	0	0	0	0	0	0	0	0	0	0	0	0	0	0	0	0	0	0	0	0	0	0	0	0	0	0	0	0	0	0	0	0	0.12956	0.10529
Lacrimispora_amygdalina(SGB4716)	0	0	0	0	0	0	0	0	0	0	0	0	0	0	0	0	0	0	0	0	0	0	0	0	0	0	0	0	0	0	0	0	0	0	0	0	0	0	0	0	0	0	0	0	0	0	0	0	0.26885
Ruminococcus_lactaris(SGB4557)	0	0	0	0	0	0	0	0	0	0	0	0	0	0	0	0	0	0	0	0	0	0	0	0	0	0	0	0	0	0	0	0	0	0	0	0	0	0	0	0	0	0	0	0	0	0	0	0	0.20035
Ruminococcus_torques(SGB4563_group)	0	0	0	0	0	0	0	0	0	0	0	0	0	0	0	0	0	0	0	0	0	0	0	0	0	0	0	0	0	0	0	0	0	0	0	0	0	0	0	0	0	0	0	0	0	0	0	0	0.40565
Roseburia_faecis(SGB4925)	0	0	0	0	0	0	0	0	0	0	0	0	0	0	0	0	0	0	0	0	0	0	0	0	0	0	0	0	0	0	0	0	0	0	0	0	0	0	0	0	0	0	0	0	0	0	0	0.08961	1.81034
Roseburia_hominis(SGB4936)	0	0	0	0	0	0	0	0	0	0	0	0	0	0	0	0	0	0	0	0	0	0	0	0	0	0	0	0	0	0	0	0	0	0	0	0	0	0	0	0	0	0	0	0	0	0	0	0	0.82128
Roseburia_intestinalis(SGB4951)	0	0	0	0	0	0	0	0	0	0	0	0	0	0	0	0	0	0	0	0	0	0	0	0	0	0	0	0	0	0	0	0	0	0	0	0	0	0	0	0	0	0	0	0	0	0	0	0	1.33562
Roseburia_inulinivorans(SGB4940)	0	0	0	0	0	0	0	0	0	0	0	0	0	0	0	0	0	0	0	0	0	0	0	0	0	0	0	0	0	0	0	0	0	0	0	0	0	0	0	0	0	0	0	0	0	0	0	0	1.4217
Roseburia_sp_1XD42_69(SGB29427)	0	0	0	0	0	0	0	0	0	0	0	0	0	0	0	0	0	0	0	0	0	0	0	0	0	0	0	0	0	0	0	0	0	0	0	0	0	0	0	0	0	0	0	0	0	0	0	0.01426	0
Roseburia_sp_AF02_12(SGB4938)	0	0	0	0	0	0	0	0	0	0	0	0	0	0	0	0	0	0	0	0	0	0	0	0	0	0	0	0	0	0	0	0	0	0	0	0	0	0	0	0	0	0	0	0	0	0	0	0	0.08993
Oscillibacter_sp_ER4(SGB15254)	0	0	0	0	0	0	0	0	0	0	0	0	0	0	0	0	0	0	0	0	0	0	0	0	0	0	0	0	0	0	0	0	0	0	0	0	0	0	0	0	0	0	0	0	0	0	0	0	0.13747
Asaccharospora_irregularis(SGB24895)	0	0	0	0	0.64236	0	0	0	0	0	0	0	0	0	0	0	0	0	0	0	0	0	0	0	0	0	0	0	0	0	0	0	0	0	0	0	0	0	0	0	0	0	0	0	0	0	0	0	0
Peptostreptococcus_SGB749(SGB749)	0	0	0	0	0	0	0	0	0.37987	0	0	0	0	0	0	0	0	0	0	0	0	0	0	0	0	0	0	0	0	0	0	0	0	0	0	0	0	0	0	0	0	0	0	0	0	0	0	0	0
Peptostreptococcus_stomatis(SGB748)	0	0	0	0	0	0	0	0	1.69617	0	0	0	0	0	0	0	0	0.00821	0	0	0	0	0	0	0	0	0	0	0	0	0	0	0	0	0	0	0	0	0	0	0	0	0	0	0	0	0	0	0
Candidatus_Cibiobacter_qucibialis(SGB15286)	0	0	0	0	0	0	0	0	0	0	0	0	0	0	0	0	0	0	0	0	0	0	0	0	0	0	0	0	0	0	0	0	0	0	0	0	0	0	0	0	0	0	0	0	0	0	0	0.00742	1.38049
Faecalibacterium_SGB15346(SGB15346)	0	0	0	0	0	0	0	0	0	0	0	0	0	0	0	0	0	0	0	0	0	0	0	0	0	0	0	0	0	0	0	0	0	0	0	0	0	0	0	0	0	0	0	0	0	0	0	0	0.82369
Faecalibacterium_prausnitzii(SGB15316_group)	0	0	0	0	0	0	0	0	0	0	0	0	0	0	0	0	0	0	0	0	0	0	0	0	0	0	0	0	0	0	0	0	0	0	0	0	0	0	0	0	0	0	0	0	0	0	0	0	1.12309
Faecalibacterium_prausnitzii(SGB15318_group)	0	0	0	0	0	0	0	0	0	0	0	0	0	0	0	0	0	0	0	0	0	0	0	0	0	0	0	0	0	0	0	0	0	0	0	0	0	0	0	0	0	0	0	0	0	0	0	0	1.39537
Faecalibacterium_prausnitzii(SGB15332_group)	0	0	0	0	0	0	0	0	0	0	0	0	0	0	0	0	0	0	0	0	0	0	0	0	0	0	0	0	0	0	0	0	0	0	0	0	0	0	0	0	0	0	0	0	0	0	0	0	1.51129
Faecalibacterium_prausnitzii(SGB15342)	0	0	0	0	0	0	0	0	0	0	0	0	0	0	0	0	0	0	0	0	0	0	0	0	0	0	0	0	0	0	0	0	0	0	0	0	0	0	0	0	0	0	0	0	0	0	0	0.04681	2.16831
GGB9635_SGB15106(SGB15106)	0	0	0	0	0	0	0	0	0	0	0	0	0	0	0	0	0	0	0	0	0	0	0	0	0	0	0	0	0	0	0	0	0	0	0	0	0	0	0	0	0	0	0	0	0	0	0	0.20576	0
Gemmiger_SGB15295(SGB15295_group)	0	0	0	0	0	0	0	0	0	0	0	0	0	0	0	0	0	0	0	0	0	0	0	0	0	0	0	0	0	0	0	0	0	0	0	0	0	0	0	0	0	0	0	0	0	0	0	0	0.08491
Gemmiger_formicilis(SGB15300)	0	0	0	0	0	0	0	0	0	0	0	0	0	0	0	0	0	0	0	0	0	0	0	0	0	0	0	0	0	0	0	0	0	0	0	0	0	0	0	0	0	0	0	0	0	0	0	0	0.93889
Eubacterium_siraeum(SGB4198_group)	0	0	0	0	0	0	0	0	0	0	0	0	0	0	0	0	0	0	0	0	0	0	0	0	0	0	0	0	0	0	0	0	0	0	0	0	0	0	0	0	0	0	0	0	0	0	0	0.36709	0
Ruminococcaceae_bacterium(SGB15249)	0	0	0	0	0	0	0	0	0	0	0	0	0	0	0	0	0	0	0	0	0	0	0	0	0	0	0	0	0	0	0	0	0	0	0	0	0	0	0	0	0	0	0	0	0	0	0	0.00564	0
Ruminococcaceae_bacterium(SGB15356)	0	0	0	0	0	0	0	0	0	0	0	0	0	0	0	0	0	0	0	0	0	0	0	0	0	0	0	0	0	0	0	0	0	0	0	0	0	0	0	0	0	0	0	0	0	0	0	0	0.16158
Ruminococcaceae_bacterium(SGB4247)	0	0	0	0	0	0	0	0	0	0	0	0	0	0	0	0	0	0	0	0	0	0	0	0	0	0	0	0	0	0	0	0	0	0	0	0	0	0	0	0	0	0	0	0	0	0	0	0.06767	0
Ruminococcaceae_unclassified_SGB4191(SGB4191)	0	0	0	0	0	0	0	0	0	0	0	0	0	0	0	0	0	0	0	0	0	0	0	0	0	0	0	0	0	0	0	0	0	0	0	0	0	0	0	0	0	0	0	0	0	0	0	0	3.947
Ruminococcus_bicirculans(SGB4262)	0	0	0	0	0	0	0	0	0	0	0	0	0	0	0	0	0	0	0	0	0	0	0	0	0	0	0	0	0	0	0	0	0	0	0	0	0	0	0	0	0	0	0	0	0	0	0	0.01262	0
Ruminococcus_bromii(SGB4285_group)	0	0	0	0	0	0	0	0	0	0	0	0	0	0	0	0	0	0	0	0	0	0	0	0	0	0	0	0	0	0	0	0	0	0	0	0	0	0	0	0	0	0	0	0	0	0	0	0	1.8131
Ruminococcus_sp_NSJ_71(SGB4290)	0	0	0	0	0	0	0	0	0	0	0	0	0	0	0	0	0	0	0	0	0	0	0	0	0	0	0	0	0	0	0	0	0	0	0	0	0	0	0	0	0	0	0	0	0	0	0	0.10717	0.33804
Solobacterium_SGB6833(SGB6833_group)	0	0	0	0	0	0	0	0	0.81471	0	0	0	0	0	0	0	0	0	0	0	0	0	0	0	0	0	0	0	0	0	0	0	0	0	0	0	0	0	0	0	0	0	0	0	0	0	0	0	0
Firmicutes_bacterium_AF16_15(SGB4993)	0	0	0	0	0	0	0	0	0	0	0	0	0	0	0	0	0	0	0	0	0	0	0	0	0	0	0	0	0	0	0	0	0	0	0	0	0	0	0	0	0	0	0	0	0	0	0	0	0.55837
Firmicutes_bacterium_AM41_11(SGB6817)	0	0	0	0	0	0	0	0	0	0	0	0	0	0	0	0	0	0	0	0	0	0	0	0	0	0	0	0	0	0	0	0	0	0	0	0	0	0	0	0	0	0	0	0	0	0	0	0	0.08311
Acidaminococcaceae_unclassified_SGB5785(SGB5785)	0	0	0	0	0	0	0	0	0	0	0	0	0	0	0	0	0	0	0	0	0	0	0	0	0	0	0	0	0	0	0	0	0	0	0	0	0	0	0	0	0	0	0	0	0	0	0	0.10502	0
Acidaminococcus_intestini(SGB5736)	0	0	0	0	0	0	0	0	0	0	0	0	0	0	0	0	0	0	0	0	0	0	0	0	0	0	0	0	0	0	0	0	0	0	0	0	0	0	0	0	0	0	0	0	0	0	0	0	0.06541
Phascolarctobacterium_faecium(SGB5792)	0	0	0	0	0	0	0	0	0	0	0	0	0	0	0	0	0	0	0	0	0	0	0	0	0	0	0	0	0	0	0	0	0	0	0	0	0	0	0	0	0	0	0	0	0	0	0	0.02992	0.87603
Megamonas_funiformis(SGB6962_group)	0	0	0	0	0	0	0	0	0	0	0	0	0	0	0	0	0	0	0	0	0	0	0	0	0	0	0	0	0	0	0	0	0	0	0	0	0	0	0	0	0	0	0	0	0	0	0	0.00468	0.26095
Selenomonas_artemidis(SGB5878)	0	0	0	0	0	0	0	0	0	0	0	0	0	0	0	0	0	0	0	0	0	0	0	0.00951	0	0	0	0	0	0	0	0	0	0	0	0	0	0	0	0	0	0	0	0	0	0	0	0	0
Dialister_invisus(SGB5825_group)	0	0	0	0	0	0	0	0	0	0	0	0	0	0	0	0.51708	0	0.08876	0	0	0	0	0	0	0	0.01283	0	0	0	0	0	0	0	0	0	0	0	0	0	0	0	0	0	0	0	0	0	0.08747	0.08982
Dialister_pneumosintes(SGB5842)	0	0	0	0	0	0	0	0	0.52184	0	0	0	0	0	0	0	0	0	0	0	0	0	0	0	0	0	0	0	0	0	0	0	0	0	0	0	0	0	0	0	0	0	0	0	0	0	0	0	0
GGB4285_SGB5849(SGB5849)	0	0	0	0	0	0	0	0	0	0	0	0	0	0	0	0	0	0	0	0	0	0	0	0	0	0	0	0	0	0	0	0	0	0	0	0	0	0	0	0	0	0	0	0	0	0	0	0.02869	0
Megasphaera_elsdenii(SGB5862)	0	0	0	0	0	0	0	0	0	0	0	0	0	0	0	0	0	0	0	0	0	0	0	0	0	0	0	0	0	0	0	0	0	0	0	0	0	0	0	0	0	0	0	0	0	0	0	0	0.18337
Megasphaera_micronuciformis(SGB5868)	0	0	0	0	0	0	0	0	1.28921	0	0	0	0	0	0	0	0	0	0	0	0	0.16122	0	0	0	0	0	0	0	0	0	0	0	0	0	0	0	0	0	0	0	0	0	0	0	0	0	0	0
Veillonella_atypica(SGB6936)	0	0	0	0	0	0	0	0	0.16084	0	0	0	0	0	0	0	0	0	0	0	0	0	0	0	0	0	0	0	0	0	0	0	0	3.16428	0	0	0	0	0	5.53261	0	0	0	0	0	0	0	0	0
Veillonella_dispar(SGB6952)	0	0	0	0	0	0.0298	0	0	2.50267	0	0	0	0	0	0	0	0	0	0	0	0	0	0	0	0	0	0	0	0	0	0	0	0	0	0	0	0	0	0	0	0	0	0	0	0	0	0	0	0
Veillonella_parvula(SGB6939)	0	0	0	0	0.09602	0.00023	3.85263	0	0.70288	1.35587	0	0	0	6.67497	0	0.92557	0	0	0	0	0	4.37178	0	0	0	0.22173	0	0	0	0	0	0	0	2.78451	0	0	0	0	0	0	0	0	0	0	0	0	0	0.00846	0
Veillonella_rogosae(SGB6956)	0	0	0	0	0	0	0	0	2.95634	0.04445	0	0	0	0	0	0	0	0	0	0	0	0	0	0	0	0	0	0	0	0	0	0	0	0	0	0	0	0	0	0	0	0	0	0	0	0	0	0	0
Veillonella_tobetsuensis(SGB6935)	0	0	0	0	0	0	0	0	4.45417	0	0	0	0	0	0	0	0	0	0	0	0	0	0	0	0	0	0	0	0	0	0	0	0	0	0	0	0	0	0	0	0	0	0	0	0	0	0	0	0
Finegoldia_magna(SGB6686_group)	0	0	0	0	0	0	0	0	0	0	0	0	0	0	0	0	0	0	0	0	0	0	0	0	0	0.61513	0	0	0	0	0	0	0	0	0	0	0	0	0	0	0	0	0	0	0	0	0	0	0
Parvimonas_micra(SGB6653)	0	0	0	0	0	0	0	0	0.08448	0	0	0	0	0	0	0	0	0	0	0	0	0	0	0	0	0	0	0	0	0	0	0	0	0	0	0	0	0	0	0	0	0	0	0	0	0	0	0	0
Cetobacterium_somerae(SGB6019)	0.19558	0	0.00242	0.00024	0	0	0	1.02955	0	0	0	0	0	0	0	0	0	0	0	0	0	0	0	0	0	0	0	0	0	0	0	0	0	0	0	0	0	0	0	0	0	0	0	0	0	0	0	0	0
Cetobacterium_sp_ZOR0034(SGB29022)	23.3297	0.00021	0.01201	0.00676	0	0	0	4.42339	0	0	0	0	0	0	0	0	0	0	0	0	0	0	0	0	0	0	0	0	0	0	0	0	0	0	0	0	0	0	0	0	0	0	0	0	0	0	0	0	0
Fusobacterium_nucleatum(SGB6001)	0	1.1665	0	0	0	0	0	0	0	0	0	0	0	0	0	0	0	0.00625	0	0	0	0	0	0	0	0	0	0	0	0	0	0	0	0	0	0	0	0	0	0	0	0	0	0	0	0	0	0	0
Fusobacterium_nucleatum(SGB6007)	0	0.0064	0	0	0	0.00107	2.69438	0	0	1.01345	0	0	0	0	0	1.0133	0	0.11096	0	0.00101	0	3.40178	0	0	0	0	0	0	0	0	0	0	0	0.74377	0	0	0	0	0	0	0	0	0	0	0	0	0	0	0
Fusobacterium_nucleatum(SGB6011)	0	0.07542	0	0	0	0	0.01157	0	0	0.0046	0	0	0	0	0	0.00476	0	0.00023	0	0	0	0	0	0	0	0	0	0	0	0	0	0	0	0	0	0	0	0	0	0	0	0	0	0	0	0	0	0	0
Fusobacterium_nucleatum(SGB6013)	0	0	0	0	0	0.00676	0	0	0	0	0	0	0	0	0	0	0	0	0	0	0	0	0	0	0	0	0	0	0	0	0	0	0	0	0	0	0	0	0	0	0	0	0	0	0	0	0	0	0
Fusobacterium_nucleatum(SGB6014)	0	0.07907	0	0	0	0	0.02295	0	0.46764	0	0	0	0	0	0	0.04405	0	0.0087	0	0	0	0	0	0	0	0	0	0	0	0	0	0	0	0	0	0	0	0	0	0	0	0	0	0	0	0	0	0	0
Fusobacterium_pseudoperiodonticum(SGB5989)	0	0	0	0	0.01429	0	0	0	1.89214	1.09027	0	0	0	0	0	0	0	0	0	0	0	0	0	0	0	0.3983	0	0	0	0	0	0	0	0	0	0	0	0.44306	0	0	0	0	0	0	0	0	0	0	0
Fusobacterium_ulcerans(SGB6039_group)	0	0	0	0	0	0	0	0	0	0	0	1.15828	0	0	0	0	0	0	0	3.67134	0	0	0	0	0	0	0	0	0	0	0.31512	0	0	0	0	0	0	0	0	0	0	0	0	0	0	0	0	0	0
GGB4395_SGB6050(SGB6050)	0	0	0	0	0	0	0	0	0.04378	0	0	0	0	0	0	0	0	0	0	0	0	0	0	0	0	0	0	0	0	0	0	0	0	0	0	0	0	0	0	0	0	0	0	0	0	0	0	0	0
Leptotrichia_wadei(SGB6055)	0	0	0	0	0	0	0	0	0.10746	0	0	0	0	0	0	0	0	0	0	0	0	0	0	0	0	0	0	0	0	0	0	0	0	0	0	0	0	0	0	0	0	0	0	0	0	0	0	0	0
Victivallis_vadensis(SGB9202)	0	0	0	0	0	0	0	0	0	0	0	0	0	0	0	0	0	0	0	0	0	0	0	0	0	0	0	0	0	0	0	0	0	0	0	0	0	0	0	0	0	0	0	0	0	0	0	0	0.0871
GGB30621_SGB43756(SGB43756)	0	0	0	0	0	0	0	0	0	0	0	0	0	0	0	0	0	0	0	0	0	0	0	0	0	0	0	0	0	0	0	0	0	0	0	0	0	0	0	0	0	0	0	0	0	0	0	0.14096	0
GGB6606_SGB9340(SGB9340)	0	0	0	0	0	0	0	0	0	0	0	0	0	0	0	0	0	0	0	0	0	0	0	0	0	0	0	0	0	0	0	0	0	0	0	0	0	0	0	0	0	0	0	0	0	0	0	0.08869	0
GGB6612_SGB9346(SGB9346)	0	0	0	0	0	0	0	0	0	0	0	0	0	0	0	0	0	0	0	0	0	0	0	0	0	0	0	0	0	0	0	0	0	0	0	0	0	0	0	0	0	0	0	0	0	0	0	0.09558	0.0818
GGB6613_SGB9347(SGB9347)	0	0	0	0	0	0	0	0	0	0	0	0	0	0	0	0	0	0	0	0	0	0	0	0	0	0	0	0	0	0	0	0	0	0	0	0	0	0	0	0	0	0	0	0	0	0	0	0	0.41327
Brevundimonas_diminuta(SGB11729_group)	0	0	0	0	0	0	0	0	0	0	0	0	0	0.00606	0	0	0	0	0	0	0	0	0	0	0	0.10821	0	0	0	0	0	0	0	0	0	0	0	0	0	0	0	0	0	0	0	0	0	0	0
Caulobacteraceae_bacterium(SGB56795)	0	0	0	0	0	0	0	0	0	0	0	0	0	0	0	0	0	0.02561	0	0	0	0	0	0	0	0	0	0	0	0	0	0	0	0	0	0	0	0	0	0	0	0	0	0	0	0	0	0	0
Beijerinckiaceae_bacterium_RH_AL1(SGB56617)	0	0	0	0	0	0	0	0	0	0	0	0	0	0	0	0	0	0	0	0	0	0	0	0	0	0	0	0	0	0	0	0	0	0	0	0	0	0	0	0	0	0	0	0	0	0	0.61324	1.35918	0
Afipia_broomeae(SGB11355)	0	0	0	0	0	0	0	0	0	0	0	0	0	0	0	0	0	0.00766	0	0	0	0	0	0	0	0	0	0	0	0	0	0	0	0	0	0	0	0	0	0	0	0	0	0	0	0	0	0	0
Bradyrhizobium_sp_17_4(SGB11337)	0	0	0	0	0	0	0	0	0	0	0	0	0.03582	0	0	0	0	0.0063	0	0	0	0	0	0	0	0	0	0	0	0	0	0	0	0	0	0	0	0	0	0	0	0	0	0	0	0	10.3678	8.16405	0
Rhodopseudomonas_sp_AAP120(SGB11283)	0	0	0	0	0	0	0	0	0	0	0	0	0	0	0	0	0	6e-05	0	0	0	0	0	0	0	0	0	0	0	0	0	0	0	0	0	0	0	0	0	0	0	0	0	0	0	0	0	0	0
Ochrobactrum_anthropi(SGB11011)	0	0	0	0	0	0	0	0	0	0	0	0	0	0.29981	0	0	0	0	0	0	0	0	0	0	0	0	0	0	0	0	0	0	0	0	0	0	0	0	0	0	0	0	0	0	0	0	0	0	0
Ochrobactrum_pituitosum(SGB11004)	0	0	0	0	0	0	0	0	0	0	0	0	0	0	0	0	0	0	0	0	0	0	0	0	0	0.06769	0	0	0	0	0	0	0	0	0	0	0	0	0	0	0	0	0	0	0	0	0	0	0
Methylobacterium_radiotolerans(SGB11386)	10.3119	0.0023	0.00158	0.21376	0	0	0.0425	28.0756	1.67497	0.07658	0	0	0	0	0	0	0	0	0	0	0	0	0	0	0	0	0	0	0	0	0	0	0	0	0	0	0	0	0	0	0	0	0	0	0	0	0	0	0
Methylorubrum_populi(SGB11395)	0	0	0	0	0	0	0	0	0	0	0	0	0	0	0	0	0	0	0	0	0	0	0	0	0	0	0	0	0	0	0	0	0	0	0	0	0	0	0	0	0	0	0	0	0	0	0	0.23646	0
Chelativorans_sp_ZYF759(SGB89549)	0	0	0	0	0	0	0	0	0	0	0	0	0	0.14995	0	0	0	0	0	0	0	0	0	0	0	0	0	0	0	0	0	0	0	0	0	0	0	0	0	0	0	0	0	0	0	0	0	0	0
Mesorhizobium_amorphae(SGB32228)	0	0	0	0	0	0	0	0	0	0	0	0	0	0.13456	0	0	0	0	0	0	0	0	0	0	0	0	0	0	0	0	0	0	0	0	0	0	0	0	0	0	0	0	0	0	0	0	0	0	0
Mesorhizobium_hungaricum(SGB11031)	0	0	0	0	0	0	0	0	0	0	0	0	0	0	0	0	0	0	0	0	0	0	0	0	0	0	0	0	0	0	0	0	0	0	0	0	0	0	0	0	0	0	0	0	0	0	0	0.01123	0
Mesorhizobium_sediminum(SGB89543)	0	0	0	0	0	0	0	0	0	0	0	0	0	0.08292	0	0	0	0	0	0	0	0	0	0	0	0	0	0	0	0	0	0	0	0	0	0	0	0	0	0	0	0	0	0	0	0	0	0	0
Acidocella_facilis(SGB10903)	0	0	0	0	0	0	0	0	0	0	0	0	0	0	0	0	0	0	0	0	0	0	0	0	0	0	0	0	0	0	0	0	0	0	0	0	0	0	0	0	0	0	0	0	0	0	0	0.02279	0
Sphingomonas_ginsenosidimutans(SGB11685)	0	0	0	0	0	0	0	0	0	0	0	0	0	0	0	0	0	0.00161	0	0	0	0	0	0	0	0	0	0	0	0	0	0	0	0	0	0	0	0	0	0	0	0	0	0	0	0	0	0	0
Sphingomonas_paucimobilis(SGB11675)	0	0	0	0	0	0	0	0	0	0	0	0	0	0	0	0	0	0	0	0	0	0	0	0	0	0	0	0	0	0	0	0	0	0	0	0	0	0	0	0	0	0	0	0	0	0	2.09206	1.07694	0
Sphingomonas_sp_3F27E9_B(SGB11639)	0	0	0	0	0	0	0	0	0	0	0	0	0	0	0	0	0	0.00468	0	0	0	0	0	0	0	0	0	0	0	0	0	0	0	0	0	0	0	0	0	0	0	0	0	0	0	0	0	0	0
Achromobacter_xylosoxidans(SGB13140_group)	0	0	0.03886	0	0	0	0	0	0	0	0	0	0	0	0	0	0	0	0	0	0	0	0	0	0	0	0	0	0	0	0	0	0	0	0	0	0	0	0	0	0	0	0	0	0	0	0	0	0
Alcaligenes_faecalis(SGB11988)	0	0	0	0	0	0	0	0	0	0	0	0	0	0	0	0	0	0.01158	0	0	0	0	0	0	0	22.9727	0	0	0	0	0	0	0	0	0	0	0	0	0	0	0	0	0	0	0	0	0	0	0
Cupriavidus_basilensis(SGB12936)	0	0	0	0	0	0	0	0	0	0	0	0	0	0	0	0	0	0.00025	0	0	0	0	0	0	0	0	0	0	0	0	0	0	0	0	0	0	0	0	0	0	0	0	0	0	0	0	0	0	0
Pandoraea_thiooxydans(SGB12903)	0	0	0	0	0	0	0	0	0	0	0	0	0	0	0	0	0	0	0	0	0	0	0	0	0	0	0	0	0	0	0	0	0	0	0	0	0	0	0	0	0	0	0	0	0	0	0	0.18302	0
Herbaspirillum_huttiense(SGB12894)	0	0	0	0	0	0	0	0	0	0	0	0	0	0	0	0	0	0.12698	0	0	0	0	0	0	0	0	0	0	0	0	0	0	0	0	0	0	0	0	0	0	0	0	0	0	0	0	0	0	0
Parasutterella_excrementihominis(SGB9262)	0	0	0	0	0	0	0	0	0	0	0	0	0	0	0	0	0	0	0	0	0	0	0	0	0	0	0	0	0	0	0	0	0	0	0	0	0	0	0	0	0	0	0	0	0	0	0	0	0.20832
Chitinibacter_tainanensis(SGB30642)	0.10047	0	0	0	0	0	0	0	0	0	0	0	0	0	0	0	0	0	0	0	0	0	0	0	0	0	0	0	0	0	0	0	0	0	0	0	0	0	0	0	0	0	0	0	0	0	0	0	0
Eikenella_corrodens(SGB9434)	0	0	0	0	0	0	0	0	0	0	0	0	0	0	0	0	0	0.29082	0	0	0	0	0	0	0	0	0	0	0	0	0	0	0	0	0	0	0	0	0	0	0	0	0	0	0	0	0	0	0
Neisseria_sicca(SGB9465_group)	0	0	0	0	0	0	0	0	0.15653	0	0	0	0	0	0	0	0	0	0	0	0	0	0	0	0	0	0	0	0	0	0	0	0	0	0	0	0	0	0	0	0	0	0	0	0	0	0	0	0
Neisseria_sicca(SGB9467_group)	0	0	0	0	0	0	0	0	0	0	0	0	0	0	0	0	0	0	0	0	0	0	0	0	0	0	0	0	0	0	0	0	0	0	0	0	0	0.10621	0	0	0	0	0	0	0	0	0	0	0
Neisseria_sp_oral_taxon_014(SGB9463)	0	0	0	0	0	0.00946	0	0	0	0	0	0	0	0	0	0	0	0	0	0	0	0	0	0	0	0	0	0	0	0	0	0	0	0	0	0	0	0	0	0	0	0	0	0	0	0	0	0	0
Neisseria_subflava(SGB9450_group)	0.65784	0	0	0	0	0.00448	0	0	3.94094	0	0	0	0	0	0	0	0	0	0	0	0	0	0	0	0	0.57668	0	0	0	0	0.06776	0	100	0	0	0.53099	0	3.26107	0	0	0.20641	0	100	65.5834	0	0	0	0	0
Methyloversatilis_universalis(SGB12585)	0	0	0	0	0	0	0	0	0	0	0	0	0	0	0	0	0	0.11191	0	0	0	0	0	0	0	0	0	0	0	0	0	0	0	0	0	0	0	0	0	0	0	0	0	0	0	0	0	0	0
GGB6547_SGB9247(SGB9247)	0	0	0	0	0	0	0	0	0	0	0	0	0	0	0	0	0	0	0	0	0	0	0	0	0	0	0	0	0	0	0	0	0	0	0	0	0	0	0	0	0	0	0	0	0	0	0	0	0.09329
GGB6646_SGB9384(SGB9384)	0	0	0	0	0	0	0	0	0	0	0	0	0	0	0	0	0	0	0	0	0	0	0	0	0	0	0	0	0	0	0	0	0	0	0	0	0	0	0	0	0	0	0	0	0	0	0	0.40202	0
GGB12441_SGB19290(SGB19290)	0	0	0	0	0	0	0	0	0	0	0	0	0	0	0	0	0	0	0	0	0	0	0	0	0	0	0	0	1.46372	0	0	0	0	0	0	0	0	0	0	0	0	0	0	0	0	0	0	0	0
Bilophila_wadsworthia(SGB15452)	0	42.2752	0.02223	0	0	0	0	0	0	0	0	21.2835	0	0	0	0	0	28.3596	0	0	0	0.14271	0	0	0	0	0	0	0	0	0.11142	0	0	0	0	0	0	0	0	0	0	0	0	0	0	0	0	0	0
Campylobacter_coli(SGB19443)	0	0	0	0	0	0	0	0	0	0	0	0	0	0	0	0	0	0	0	0	0	0	0	0	0	0	0	0	0	0	0	0	0	0	0	0	0	0	0	0	0	0	0	0	0	0	0	0.1616	0
Campylobacter_concisus(SGB19351)	0	0	0	0	0	0	0	0	0.1381	0.33981	0	0	0	0	0	0	0	0	0	1.04695	0	0	0	0	0	0	0	0	0	0	0	0	0	0	0	0	0	0.38572	0	0	0	0	0	0	0	0	0	0	0
Campylobacter_curvus(SGB19334)	0	0	0	0	0	0	0	0	0	0	0	0	0	0	0	0	0	0	0	0	0	1.08663	0	0	0	0	0	0	0	0	0	0	0	0	0	0	0	0	0	0	0	0	0	0	0	0	0	0	0
Campylobacter_gracilis(SGB19300)	0	0	0	0	0	0	0	0	0	0	0	0	0	0	0	0.2505	0	0	0	0	0	3.22489	0	0	0	0	0	0	0	0	0.58638	0	0	0	0	0	0	0	0	0	0	0	0	0	0	0	0	0	0
Campylobacter_rectus(SGB19315)	0	0	0	0	0	0	0	0	0.81535	0	0	0	0	0	0	0	0	0.19886	0	0	0	0	0	0	0	0	0	0	0	0	0	0	0	0	0	0	0	0	0	0	0	0	0	0	0	0	0	0	0
Campylobacter_showae(SGB19322)	0	0	0	0	0	0	0	0	0	0.15499	0	0	0	0	0	0	0	0	0	0	0	0	0	0	0	0	0	0	0	0	0	0	0	0	0	0	0	0	0	0	0	0	0	0	0	0	0	0	0
Helicobacter_pylori(SGB19376)	22.7403	0	0	0	0	0	0	0	0.78953	0	0	0	0	0	0	0	0	0	0	0	0	0	0	0	0	0	0	0	0	0	0	0	0	0	0	0	0	0	0	0	0	0	0	0	0	0	0	0	0
Aeromonas_caviae(SGB9955)	0	0.16626	0	0	0.05281	0	0.7225	0	0	0	0	0	0	0	0	0	0	4.35554	0	0.2511	0	0	0	0	0	0	0	0	0	0	0	0	0	0	0	0	0	0	0	0	0	0	0	0	0	0	0	0	0
Aeromonas_hydrophila(SGB9954_group)	0	0	0	0	0	0	0	0	0	0	0	0.17603	0	0	0	0.00361	0	0	0	0	0	0	0	0	0	0	0	0	0	0	0	0	0	0	0	0	0	0	0	0	0	0	0	0	0	0	0	0	0
Aeromonas_jandaei(SGB9949)	36.3542	0	0	0.14637	0.01443	0	0	61.2028	0.76688	0	0	0	0	0	0	0	0	0	0	0	0	0	0	0	0	0	0	0	0	0	0	0	0	0	0	0	0	0	0	0	0	0	0	0	0	0	0	0	0
Plesiomonas_shigelloides(SGB9937)	6.30997	0	0.0064	0.01294	0.0002	0	0	5.26871	0.01217	0	0	0	0	0	0	0	0	0	0	0	0	0	0	0	0	0	0	0	0	0	0	0	0	0	0	0	0	0	0	0	0	0	0	0	0	0	0	0	0
Citrobacter_amalonaticus(SGB10074)	0	0	0	0	0	0	0	0	0	0	0	0	0	0	0	0	0	0	0	0	0	0	0	0	0	0	0	0	0	0	0.0034	0	0	0	0	0	0	0	0	0	0	0	0	0	0	0	0	0	0
Citrobacter_freundii(SGB10083_group)	0	0.20099	0	0	0	0	0.47112	0	0	0	0	0	0	0	0	0	0	0.00649	0	0.00173	0	0	0	0	0	0.72514	0	0	0	0	0	0	0	0.04158	0	0	0	0	0	0	0	0	0	0	0	0	0	0	0
Citrobacter_sedlakii(SGB10078)	0	29.5217	0.01504	0	0	0	0	0	0	0	0	0	0	0	0	0	0	0	0	0	0	0	0	0	0	0	0	0	0	0	0	0	0	0	0	0	0	0	0	0	0	0	0	0	0	0	0	0	0
Citrobacter_werkmanii(SGB10080)	0	0	0	0	10.6301	0	0	0	0	0	0	0	0	0	0	0	0	0	0	0	0	0	0	0	0	0	0	0	0	0	0	0	0	0	0	0	0	0	0	0	0	0	0	0	0	0	0	0	0
Enterobacter_hormaechei(SGB10130_group)	0	0	0	0	0	0	0	0	0	0.06683	0	0	92.3875	80.3876	0.02913	0	0	0	0.0021	0	0	0	0	0	0	0	0	0	0	0	0	0	0	0	0	0	0	0	0	0	0	0	0	0	0	0	0	0.92005	0
Escherichia_coli(SGB10068)	0	5.25779	69.5948	82.2498	16.4103	95.25	83.2941	0	0.17006	0.85711	85.2356	49.6523	1.64216	0.12735	0.00158	11.1728	93.5267	1.94963	91.8036	79.7561	0	3.19683	0	98.9724	75.3256	2.69521	0	98.9158	0	0	0.01536	0	0	69.1607	14.9826	94.9085	0	90.0237	0	0	95.1165	0	0	0	50.4462	0	0	0.10248	1.88201
Klebsiella_aerogenes(SGB10116)	0	0	0	0	0	0	0	0	0	0	0	0	0	0	0	0	0	0	0	0	0	0	0	0	0	0	0	0	0	0	0	0	0	0.73458	0	0	0	0	0	0	0	0	0	0	0	0	0	0	0
Klebsiella_grimontii(SGB10120)	0	0	0	0	0	0	1.14639	0	0	72.8213	0	0	0	0	0	0	0	0.00105	0	0	0	0	0	0	0	0	0	0	0	0	0.02281	0	0	0	0	0	0	0	0	0	0	0	0	0	0	0	0	0	0
Klebsiella_michiganensis(SGB10119)	0	2.8972	0	0	0	0.00042	0.35202	0	0	0	0	0	0	0	0	35.7786	0	0	0	0	0	0	0	0	0	0	0	0	0	0	0	0	0	0	0	0	0	0	0	0	0	0	0	0	0	0	0	0	0
Klebsiella_oxytoca(SGB10118)	0	0.10292	0	0	4.28566	0	0	0	0	0	0	0.90801	0	0	0	0	0	6.92842	0	0	0	0	0	0	0	0	0	0	0	0	0.00698	0	0	0.9311	0	0	0	0	0	0	0	0	0	0	0	0	0	0	0
Klebsiella_pneumoniae(SGB10115)	0	0	0.1756	0.78973	0	2.63055	3.49168	0	0	0	2.79579	0	0	0	9.35724	20.9767	5.15181	0.03694	6.21851	0	0	2.72252	0	0	0	0.33959	0	0	0	0	0.00579	0	0	4.97322	83.6746	0	0	0	0	0	4.27839	0	0	34.4166	0.26612	0	0	0	0
Kluyvera_ascorbata(SGB10107)	0	0	0	0	0	0	0	0	0	0	0	0	0	0	0	0	0	0	0	1.36578	0	0	0	0	0	0	0	0	0	0	0	0	0	0	0	0	0	0	0	0	0	0	0	0	0	0	0	0	0
Kluyvera_georgiana(SGB10108)	0	0	0	0	0	0	0.11764	0	0	0	0	0	0	0	0	0	0	0	0	0.03614	0	0	0	0	0	0	0	0	0	0	0	0	0	0	0	0	0	0	0	0	0	0	0	0	0	0	0	0	0
Lelliottia_amnigena(SGB10146)	0	0	0	0	0	0	0	0	0	0	0	0	0	0	0	0	0	0	0	0	0	0	0	0	0	0	0	0	0	0	0	0	0	0	0	0	0	0	0	0	0	0	0	0	0	0	0	0.00737	0
Raoultella_ornithinolytica(SGB10124)	0	0	0	0	0	0	2.11292	0	0	8.51606	0	0	0	0	0	0	0	0.26234	0	0	0	0	0	0	24.6744	0.68035	0	0	0	0	0	0	0	0	0	0	0	0	0	0	0	0	0	0	25.9874	0	0	0	0
Salmonella_enterica(SGB10073)	0	0	0	0	0	0	0	0	0	0	0	0	0	0	0	0	0	0	0	0	0	0	0	0	0	1.51297	0	0	0	0	0	0	0	0	0	0	0	0	0	0	0	0	0	0	0	0	0	0	0.27843
Hafnia_paralvei(SGB10207)	0	0	0	0	0	0	0.00926	0	0	0	0	0	0	0	0	0	0	0	0	0	0	0	0	0	0	0	0	0	0	0	0	0	0	0	0	0	0	0	0	0	0	0	0	0	0	0	0	0	0
Morganella_morganii(SGB10028)	0	0.32461	0	0	2.13286	0	0	0	0	0	0	0	0	0	0	0	0.01621	0.18727	0	0.09836	0	0	0	0	0	0	0	0	0	0	0	0	0	0	0	0	0	0	0	0	0	0	0	0	0	0	0	0	0
Morganella_morganii(SGB31097)	0	0	0	0	0	0	0	0	0	0	0	0	0	0	0	0	0	0	0	0.00044	0	0	0	0	0	0	0	0	0	0	0	0	0	0	0	0	0	0	0	0	0	0	0	0	0	0	0	0	0
Proteus_mirabilis(SGB9992)	0	0	0	0	0.35297	0	0	0	0	0	0	0	0	0	0	0	0	0	0	0	0	0	0	0	0	0	0	0	64.0439	0	0	0	0	0	0	0.24151	0	0	0	0	0	0	0	0	0	0	0	0	0
Serratia_grimesii(SGB10259)	0	0	0	0	0	0	0	0	0	0	0	0	0	0	0	0	0	0	0	0	0	0	0	0	0	0	0	0	0	0	0	0	0	0	0	0	0	0	0	0	0	0	0	0	0	0	0	0.01995	0
Serratia_marcescens(SGB10251)	0	0	0	0	0	0	0.13204	0	0	0	0	0	0	0	0	0	0	0	0	0	0	0	0	0	0	0	0	0	0	0	0	0	0	0	0	0	0	0	0	0	0	0	0	0	0	0	0	0	0
Halomonas_desiderata(SGB11872)	0	0	0	0	0	0	0	0	0	0	0	0	0	0.04372	0	0	0	0	0	0	0	0	0	0	0	0	0	0	0	0	0	0	0	0	0	0	0	0	0	0	0	0	0	0	0	0	0	0	0
Aggregatibacter_segnis(SGB9738_group)	0	0	0	0	0	0	0	0	0	0	0	0	0	0	0	0	0	0	0	0	0	0	0	0	0	0	0	0	0	0	0	0	0	0	0	0	0	0.05715	0	0	0	0	0	0	0	0	0	0	0
Aggregatibacter_sp_oral_taxon_458(SGB9733)	0	0	0	0	0	0	0	0	0	0	0	0	0	0	0	0	0	0	0	0	0	0	0	0	0	0	0	0	0	0	0	0	0	0	0	0	0	0.01435	0	0	0	0	0	0	0	0	0	0	0
Haemophilus_haemolyticus(SGB9649)	0	0	0	0	0	0	0	0	0	0	0	0	0	0	0	0	0	0	0	0	0	0	0	0	0	0	0	0	0	0	0	0	0	0	0	0	0	0.39714	0	0	0	0	0	0	0	0	0	0	0
Haemophilus_influenzae(SGB9648_group)	0	0	0	0	0	0.00069	0	0	0	0	0	0	0	0	0	0	0	0	0	0	0	0	0	0	0	0	0	0	0	0	0	0	0	0	0	0	0	0	0	0	0	0	0	0	0	0	0	0	0
Haemophilus_parahaemolyticus(SGB9632)	0	0	0	0	0	0	0	0	0	0	0	0	0	0	0	0	0	0	0	0	0	0	0	0	0	0	0	0	0	0	0	0	0	0	0	0	0	0.30781	0	0	0.05208	0	0	0	0	0	0	0	0
Haemophilus_parainfluenzae(SGB9712_group)	0	0.00313	0	0	0.09171	0.05126	0.16041	0	3.6046	13.2858	0	0	0	0	0.02408	0.09637	0	0.00069	0	0	0	0.719	0	0.23282	0	0.00091	0	0	0	0	0.02676	0	0	0	0	0	0	0.39615	0	0	0	0	0	0	0	0	0	0	0
Moraxella_osloensis(SGB10439)	0	0	0	0	0	0	0	0	0	0	0	0	1.36766	0	0	0	0	0	0	0	0	0	0	0	0	0.34842	0	0	0	0	0	0	0	0	0	0	0	0	0	0	0	0	0	0	0	0	0	0	0
Pseudomonas_aeruginosa(SGB12320)	0	0	22.99	0	0	1.94433	0	0	0	0	0	0.00663	0	0.00018	89.4761	0	0.00857	10.8727	0	0.00679	0	0	0	0	0	0	0	0	0	0	0	0	0	1.93597	0	0	0	0	0	0	0	0	0	0	0	0	0	0	0
Pseudomonas_cremoris(SGB12152)	0	0	0	0	0	0	0	0	0	0	0	0	0	0	0	0	0	0	0	0	0	0	0	0	0	0	0	0	0	0	0	0	0	0	0	0	0	0	0	0	0	0	0	0	0	0	0	0.01241	0
Pseudomonas_putida(SGB22748)	0	0	0	0	0	0	0	0	0	0	0	0	0	0	0	0	0	0	0	0	0	0	0	0	0	0.07829	0	0	0	0	0	0	0	0	0	0	0	0	0	0	0	0	0	0	0	0	0	0	0
Pseudomonas_stutzeri(SGB12382)	0	0	0	0	0	0	0	0	0	0	0	0	0	0	0	0	0	0	0	0	0	0	0	0	0	0.01238	0	0	0	0	0	0	0	0	0	0	0	0	0	0	0	0	0	0	0	0	0	0	0
Treponema_denticola(SGB3613)	0	0	0	0	0	0	0	0	1.75164	0	0	0	0	0	0	0	0	0	0	0	0	0	0	0	0	0	0	0	0	0	0	0	0	0	0	0	0	0	0	0	0	0	0	0	0	0	0	0	0
Pyramidobacter_piscolens(SGB15497)	0	8.83192	0	0	0.05435	0	0	0	0	0	0.6708	22.4322	0	0	0	24.5942	1.27883	42.6111	0	0	0	0	0	0	0	0.03825	0	0	0	0	5.02564	0	0	4.98079	0	0	0	0	0	0	0	0	0	0	0	0	0	0	0
Synergistes_jonesii(SGB15505)	0	0	0	0	0	0	0	0	0	0	0	0	0	0	0	0	0	0	0	0	0	0	0	0	0	0	0	0	0	0	0	0	0	0.00742	0	0	0	0	0	0	0	0	0	0	0	0	0	0	0
GGB4333_SGB5935(SGB5935)	0	0	0	0	0	0	0	0	0.53951	0	0	0	0	0	0	0	0	0	0	0	0	0	0	0	0	0	0	0	0	0	0	0	0	0	0	0	0	0	0	0	0	0	0	0	0	0	0	0	0
Akkermansia_muciniphila(SGB9226)	0	0	0	0	0	0	0	0	0	0	0	0	0	0	0	0	0	0	0	0	0	0	0	0	0	0	0	0	0	0	0	0	0	0	0	0	0	0	0	0	0	0	0	0	0	0	0	0.07452	0.18685
Akkermansia_muciniphila(SGB9228)	0	0	0	0	2.73697	0	0	0	0	0	0	0	0	0	0	0	0	0	0	0	0	0	0	0	0	0	0	0	0	0	0	0	0	0	0	0	0	0	0	0	0	0	0	0	0	0	0	0	0
